# Supplementary material for: Single-cell RNA sequencing and multi-omics analysis of prognosis-related staging in papillary thyroid cancer
Source: Cancer Immunol Immunother. 2025 Jul 12;74(8):267. doi: 10.1007/s00262-025-04101-4 (PMC12255609; doi:10.1007/s00262-025-04101-4)
Supplement: Supplementary file 1 — Supplementary file1 (ZIP 131 KB) [file 262_2025_4101_MOESM1_ESM.zip]

Archive with 4 entries (3 files):
- New folder1/
- New folder1/code_multi.R
- New folder1/code_SC.docx
- New folder1/code_single.R
