# Supplementary material for: Single-cell RNA sequencing and multi-omics analysis of prognosis-related staging in papillary thyroid cancer
Source: Cancer Immunol Immunother. 2025 Jul 12;74(8):267. doi: 10.1007/s00262-025-04101-4 (PMC12255609; doi:10.1007/s00262-025-04101-4)
Supplement: Supplementary file 1 — Supplementary file1 (ZIP 131 KB) [file 262_2025_4101_MOESM1_ESM.zip › New folder1/code_multi.R]

############转移瘤分化
setwd("J:\\metastasis_scRNA_seq\\RNA-seq\\panca_exp")

rt1=read.table("symbol.LUAD.txt", header=T, sep="\t", check.names=F)
rt1=as.matrix(rt1)
rownames(rt1)=rt1[,1]
exp1=rt1[,2:ncol(rt1)]
dimnames1=list(rownames(exp1),colnames(exp1))
data1=matrix(as.numeric(as.matrix(exp1)),nrow=nrow(exp1),dimnames=dimnames1)


rt2=read.table("symbol.LUSC.txt", header=T, sep="\t", check.names=F)
rt2=as.matrix(rt2)
rownames(rt2)=rt2[,1]
exp2=rt2[,2:ncol(rt2)]
dimnames2=list(rownames(exp2),colnames(exp2))
data2=matrix(as.numeric(as.matrix(exp2)),nrow=nrow(exp2),dimnames=dimnames2)

gene = intersect(rownames(data1),rownames(data2))

data3= data1[gene,]
data4= data2[gene,]

data3[1:5,1:5]
data4[1:5,1:5]

dim(data3)
dim(data4)

data = cbind(data3,data4)

write.table(data,file="symbol.txt",sep="\t",quote=F)

data=avereps(data)
data=data[rowMeans(data)>0,]

#####################
library(limma)           #???ð?
expFile="symbol.txt"      #?????????ļ?
geneFile="gene.txt"      #?????б??ļ?
setwd("J:\\metastasis_scRNA_seq\\RNA-seq\\矩阵处理")    #???ù???Ŀ¼

#??ȡ?????ļ??????????ݽ??д???
rt=read.table(expFile, header=T, sep="\t", check.names=F)
rt=as.matrix(rt)
rownames(rt)=rt[,1]
exp=rt[,2:ncol(rt)]
dimnames=list(rownames(exp),colnames(exp))
data=matrix(as.numeric(as.matrix(exp)),nrow=nrow(exp),dimnames=dimnames)
data=avereps(data)
data=data[rowMeans(data)>0,]

#??ȡm6a?????ı???��
gene=read.table(geneFile, header=T, sep="\t", check.names=F)
sameGene=intersect(as.vector(gene[,1]), rownames(data))
geneExp=data[sameGene,]

#????????
out=rbind(ID=colnames(geneExp),geneExp)
write.table(out,file="key_GeneExp.txt",sep="\t",quote=F,col.names=F)

###############
#???ð?
setwd("J:\\metastasis_scRNA_seq\\RNA-seq\\矩阵处理")    #???ù???Ŀ¼
library(limma)
library(survival)
library(survminer)
expFile="key_GeneExp.txt"     #?????????ļ?
cliFile="time.txt"           #?????????ļ?

#??ȡ?????ļ????????????ļ?????
rt=read.table(expFile, header=T, sep="\t", check.names=F)
rt=as.matrix(rt)
rownames(rt)=rt[,1]
exp=rt[,2:ncol(rt)]
dimnames=list(rownames(exp), colnames(exp))
data=matrix(as.numeric(as.matrix(exp)), nrow=nrow(exp), dimnames=dimnames)
data=avereps(data)
data=data[rowMeans(data)>1,]
data=t(data)
rownames(data)=substring(rownames(data), 1, 12)
#rownames(data)=substring(rownames(data), 1, 16)

#??ȡ????????
cli=read.table(cliFile, header=T, sep="\t", check.names=F, row.names=1)     #??ȡ?ٴ??ļ?
cli$futime=cli$futime/365

#???ݺϲ?
sameSample=intersect(row.names(data), row.names(cli))
data=data[sameSample,]
cli=cli[sameSample,]
rt=cbind(cli, data)

picDir="clinic_OS_picture"
dir.create(picDir)

setwd(picDir)

#?Ի???????ѭ?????ҳ?Ԥ?????صĻ???
outTab=data.frame()
km=c()
for(i in colnames(rt[,3:ncol(rt)])){
  #cox????
  cox <- coxph(Surv(futime, fustat) ~ rt[,i], data = rt)
  coxSummary = summary(cox)
  coxP=coxSummary$coefficients[,"Pr(>|z|)"]
  outTab=rbind(outTab,
               cbind(id=i,
                     HR=coxSummary$conf.int[,"exp(coef)"],
                     HR.95L=coxSummary$conf.int[,"lower .95"],
                     HR.95H=coxSummary$conf.int[,"upper .95"],
                     pvalue=coxSummary$coefficients[,"Pr(>|z|)"])
  )
  #km????
  data=rt[,c("futime", "fustat", i)]
  colnames(data)=c("futime", "fustat", "gene")
  #??ȡ????cutoff
  res.cut=surv_cutpoint(data, time = "futime", event = "fustat", variables =c("gene"))
  res.cat=surv_categorize(res.cut)
  fit=survfit(Surv(futime, fustat) ~gene, data = res.cat)
  #print(paste0(i, " ", res.cut$cutpoint[1]))
  #?Ƚϸߵͱ???????????
  diff=survdiff(Surv(futime, fustat) ~gene,data =res.cat)
  pValue=1-pchisq(diff$chisq, df=1)
  km=c(km, pValue)
  #??pvalue<0.05?Ļ???????????????
  if(pValue<0.05){
    if(pValue<0.001){
      pValue="p<0.001"
    }else{
      pValue=paste0("p=",sprintf("%.03f",pValue))
    }
    
    #????????????
    surPlot=ggsurvplot(fit,
                       data=res.cat,
                       pval=pValue,
                       pval.size=6,
                       legend.title=i,
                       legend.labs=c("high","low"),
                       xlab="Time(years)",
                       ylab="Overall survival",
                       palette=c("red", "blue"),
                       break.time.by=2,
                       conf.int=T,
                       risk.table=TRUE,
                       risk.table.title="",
                       risk.table.height=.25)
    pdf(file=paste0("sur.", i, ".pdf"),onefile = FALSE,
        width = 6,         #ͼƬ?Ŀ???
        height =5)         #ͼƬ?ĸ߶?
    print(surPlot)
    dev.off()
  }
}

#?????????صĽ???
outTab=cbind(outTab, km)
write.table(outTab,file="uniCox_KM.txt",sep="\t",row.names=F,quote=F)

##################
setwd("J:\\metastasis_scRNA_seq\\RNA-seq\\矩阵处理")    #???ù???Ŀ¼

KM_sig = outTab[which(outTab$km<0.01),]

uniCox_sig = outTab[which(outTab$pvalue<0.01),]

final_gene = intersect(as.vector(KM_sig[,1]), as.vector(uniCox_sig[,1]))

monocle_final=read.csv("UMAP_monocle2_final_results.csv",sep=",",header=T,check.names=F,row.names = 1)

final_cluster_gene = monocle_final[final_gene,]

final_cluster_gene$cluster = paste('BRCA',final_cluster_gene$cluster,sep='')

gene_new = final_cluster_gene[final_gene,c(6,9)]

write.table(gene_new,file="gene_new.txt",sep="\t",row.names=F,quote=F)
write.table(outTab,file="uniCox_KM.txt",sep="\t",row.names=F,quote=F)

#####################
#???ð?
library(igraph)
library(psych)
library(reshape2)
library("RColorBrewer")
GeneExpfile <- "key_GeneExp.txt"     #?????????ļ?
Genefile <- "gene_new.txt"              #?????б??ļ?
Coxfile <- "uniCox_KM.txt"             #Ԥ???????ļ?

#??ȡ?????ļ?
gene.group <- read.table(Genefile,header=T,sep="\t")
gene.exp <- read.table(GeneExpfile,header=T,sep="\t",row.names=1)
gene.cox <- read.table(Coxfile,header=T,sep="\t")

#????ȡ????
colnames(gene.group) <- c('id','group')
genelist <- intersect(gene.group$id, gene.cox$id)
genelist <- intersect(genelist, rownames(gene.exp))
gene.group <- gene.group[match(genelist,gene.group$id),]
gene.group <- gene.group[order(gene.group$group),]
gene.exp <- gene.exp[match(gene.group$id,rownames(gene.exp)),]
gene.cox <- gene.cox[match(gene.group$id,gene.cox$id),]

#׼???????ļ?
gene.cor <- corr.test(t(gene.exp))
gene.cor.cor <- gene.cor$r
gene.cor.pvalue <- gene.cor$p
gene.cor.cor[upper.tri(gene.cor.cor)] = NA
gene.cor.pvalue[upper.tri(gene.cor.pvalue)] = NA
gene.cor.cor.melt <- melt(gene.cor.cor)   #gene1 \t gene2 \t cor
gene.cor.pvalue.melt <- melt(gene.cor.pvalue)
gene.melt <- data.frame(from = gene.cor.cor.melt$Var2,to=gene.cor.cor.melt$Var1,cor=gene.cor.cor.melt$value,pvalue=gene.cor.pvalue.melt$value)
gene.melt <- gene.melt[gene.melt$from!=gene.melt$to&!is.na(gene.melt$pvalue),,drop=F]
gene.edge <- gene.melt[gene.melt$pvalue<0.0001,,drop=F]
gene.edge$color <- ifelse(gene.edge$cor>0,'pink','#6495ED')
gene.edge$weight <- abs(gene.edge$cor)*6

#׼???????????ļ?
gene.node <- gene.group
group.color <- colorRampPalette(brewer.pal(9, "Set1"))(length(unique(gene.node$group)))
gene.node$color <- group.color[as.numeric(as.factor(gene.node$group))]
gene.node$shape <- "circle"
gene.node$frame <- ifelse(gene.cox$HR>1,'#E34A33', '#6BAED6')
gene.node$pvalue <- gene.cox$pvalue
# pvalue size
pvalue.breaks <- c(0,0.0001,0.001,0.01,0.05,1)
pvalue.size <- c(16,14,12,10,8)
cutpvalue <- cut(gene.node$pvalue,breaks=pvalue.breaks)
gene.node$size <- pvalue.size[as.numeric(cutpvalue)]
nodefile <- "network.node.txt"
edgefile <- "network.edge.txt"
write.table(gene.node, nodefile, sep="\t", col.names=T, row.names=F, quote=F)
write.table(gene.edge, edgefile, sep="\t", col.names=T, row.names=F, quote=F)


#????????ͼ
node = read.table(nodefile, header=T, sep="\t", comment.char="")
edge = read.table(edgefile, header=T, sep="\t", comment.char="")

g = graph.data.frame(edge,directed = FALSE)
node = node[match(names(components(g)$membership),node$id),]

if(!is.na(match('color',colnames(node)))) V(g)$color = node$color
if(!is.na(match('size',colnames(node)))) V(g)$size = node$size
if(!is.na(match('shape',colnames(node)))) V(g)$shape = node$shape
if(!is.na(match('frame',colnames(node)))) V(g)$frame = node$frame

#?????ļ?
pdf(file="network.pdf", width=10, height=8)
par(mar=c(0,0,0,0))
layout(matrix(c(1,1,4,2,3,4),nc=2),height=c(4,4,2),width=c(8,3))

#?ڵ????? 
coord = layout_in_circle(g)
degree.x = acos(coord[,1])
degree.y = asin(coord[,2])
degree.alpha = c()
for(i in 1:length(degree.x)){
  if(degree.y[i]<0) degree.alpha=c(degree.alpha,2*pi-degree.x[i]) else degree.alpha=c(degree.alpha,degree.x[i])
}
degree.cut.group = (0:8)/4*pi
degree.cut.group[1] = -0.0001
degree.cut = cut(degree.alpha,degree.cut.group)
degree.degree = c(-pi/4,-pi/4,-pi/2,-pi/2,pi/2,pi/2,pi/2,pi/4)
degree = degree.degree[as.numeric(degree.cut)]

#??????ͼ,????Բ??ɫ????m6A?????ͣ??Ұ?Բ?????????Ǹ߷??ջ???,???ǵͷ??ջ???
values <- lapply(node$id,function(x)c(1,1))
V(g)$pie.color = lapply(1:nrow(node),function(x)c(node$color[x],node$frame[x]))
V(g)$frame = NA 

#????ͼ??
plot(g,layout=layout_in_circle,vertex.shape="pie",vertex.pie=values,
     vertex.label.cex=V(g)$lable.cex,edge.width = E(g)$weight,edge.arrow.size=0,
     vertex.label.color=V(g)$color,vertex.frame.color=V(g)$frame,edge.color=E(g)$color,
     vertex.label.cex=2,vertex.label.font=2,vertex.size=V(g)$size,edge.curved=0.4,
     vertex.color=V(g)$color,vertex.label.dist=1,vertex.label.degree=degree)
# label.degree : zero means to the right; and pi means to the left; up is -pi/2 and down is pi/2;  The default value is -pi/4
# label.dist If it is 0 then the label is centered on the vertex; If it is 1 then the label is displayed beside the vertex.

#???ƽڵ?????ͼ??(m6A??????)
par(mar=c(0,0,0,0))
plot(1,type="n",xlab="",ylab="",axes=F)
groupinfo = unique(data.frame(group=node$group,color=node$color))
legend("left",legend=groupinfo$group,col=groupinfo$color,pch=16,bty="n",cex=3)
#???Ʒ???ͼ??(??Щ?????Ǹ߷??յĻ???,??Щ?????ǵͷ??յĻ???)
par(mar=c(0,0,0,0))
plot(1,type="n",xlab="",ylab="",axes=F)
legend("left",legend=c('Risk factors','Favorable factors'),col=c('#E34A33', '#6BAED6'),pch=16,bty="n",cex=2.5)
#????Ԥ??pvalueͼ??
par(mar=c(0,0,0,0))
plot(1,type="n",xlab="",axes=F,ylab="")
legend("top",legend=c('Postive correlation with P<0.0001','Negative correlation with P<0.0001'),lty=1,lwd=4,col=c('pink','#6495ED'),bty="n",cex=2.2)
legend('bottom',legend=c(0.0001,0.001,0.01,0.05,1),pch=16,pt.cex=c(1.6,1.4,1.2,1,0.8)*6,bty="n",ncol=5,cex=2.2,col="black",title="Cox test, pvalue")
dev.off()

############################################
##########分型
library(ConsensusClusterPlus)
library(pheatmap)
library(dendsort)
#BiocManager::install("dendsort")
Sys.setenv(LANGUAGE = "en") #显示英文报错信息
options(stringsAsFactors = FALSE) #禁止chr转成factor

standarize.fun <- function(indata=NULL, halfwidth=NULL, centerFlag=T, scaleFlag=T) {  
  outdata=t(scale(t(indata), center=centerFlag, scale=scaleFlag))
  if (!is.null(halfwidth)) {
    outdata[outdata>halfwidth]=halfwidth
    outdata[outdata<(-halfwidth)]= -halfwidth
  }
  return(outdata)
}

##########KEY_gene
diffExp=read.table("symbol.txt",sep="\t",header=T,check.names=F)
#diffExp=read.table("symbol_FPKM.txt",sep="\t",header=T,check.names=F)
diffExp <- as.matrix(diffExp)
rownames(diffExp)=diffExp[,1]
exp=diffExp[,2:ncol(diffExp)]

dimnames=list(rownames(exp),colnames(exp))
diffExp=matrix(as.numeric(as.matrix(exp)),nrow=nrow(exp),dimnames=dimnames)

gene=read.table("gene_new.txt",sep="\t",header=F)
immuneDiffAll=diffExp[intersect(gene[,1],rownames(diffExp)),]

immuneDiffResult=rbind(ID=colnames(immuneDiffAll),immuneDiffAll)
write.table(immuneDiffResult,file="key_geneExp_new.txt",sep="\t",col.names=F,quote=F)

#绘制基于四分类的表达谱热图 - Figure 1C
plotdata = immuneDiffAll
# 构建样本注释
annCol <- read.table("clinical_original.txt",sep = "\t",row.names = 1,check.names = F,stringsAsFactors = F,header = T)

samples = colnames(immuneDiffAll)

samples=substring(samples, 1, 12)

#samples=substring(samples, 1, 20)

annCol = annCol[samples,]

# 构建基因注释
annRow <- read.table("gene_new.txt",sep = "\t",row.names = 1,check.names = F,stringsAsFactors = F,header = T)

#genes = intersect(rownames(annRow), rownames(plotdata))

#annRow1 = annRow[which(rownames(annRow)%in%genes),]

#annRow = annRow1

dim(plotdata)
dim(annCol)
dim(annRow)

#############层次聚类
library(GSVA)
library(limma)
library(GSEABase)
library(WGCNA)  
library(ggplot2)
datExpr0=t(plotdata)

###检查缺失值
gsg = goodSamplesGenes(datExpr0, verbose = 3)
if (!gsg$allOK)
{
  # Optionally, print the gene and sample names that were removed:
  if (sum(!gsg$goodGenes)>0)
    printFlush(paste("Removing genes:", paste(names(datExpr0)[!gsg$goodGenes], collapse = ", ")))
  if (sum(!gsg$goodSamples)>0)
    printFlush(paste("Removing samples:", paste(rownames(datExpr0)[!gsg$goodSamples], collapse = ", ")))
  # Remove the offending genes and samples from the data:
  datExpr0 = datExpr0[gsg$goodSamples, gsg$goodGenes]
}

###样品聚类
sampleTree = hclust(dist(datExpr0), method = "average")
pdf(file = "sample_cluster.pdf", width = 15, height = 12)
par(cex = 0.6)
par(mar = c(0,4,2,0))
plot(sampleTree, main = "Sample clustering", sub="", xlab="", cex.lab = 1.5, cex.axis = 1.5, cex.main = 3)
###剪切线

dev.off()

###########conses
workDir="J:\\metastasis_scRNA_seq\\RNA-seq\\矩阵处理\\ConsensusClusterPlus"
data=plotdata

maxK=9

results = ConsensusClusterPlus(data,
                               maxK=maxK,
                               reps=50,
                               pItem=0.8,
                               pFeature=1,
                               title=workDir,
                               clusterAlg="km",
                               distance="euclidean",
                               seed=123456,
                               plot="png")

########选择聚类模块，满足这三个条件
########CDF增速平缓
########分组中没有样品特别少的组
########组内相关性低，组间相关性高
clusterNum=3
cluster=results[[clusterNum]][["consensusClass"]]
cluster = paste0("Cluster ",cluster)
write.table(cluster,file="cluster.txt",sep="\t",quote=F,col.names=F)

###############
cluster=results[[clusterNum]][["consensusClass"]]
cluster=as.data.frame(cluster)
colnames(cluster)=c("geneCluster")
letter=c("Cluster 1","Cluster 2","Cluster 3","Cluster 4","Cluster 5","Cluster 6","Cluster 7")
uniqClu=levels(factor(cluster$geneCluster))
cluster$geneCluster=letter[match(cluster$geneCluster, uniqClu)]
clusterOut=rbind(ID=colnames(cluster), cluster)
write.table(clusterOut, file="geneCluster.txt", sep="\t", quote=F, col.names=F)


#pca analysis
data= t(data)
data.class <- rownames(data)
data.pca <- prcomp(data, scale. = TRUE)                
write.table(predict(data.pca),file="newTab.xls",quote=F,sep="\t")  

cluster=read.table("Cluster.txt",sep="\t",header=F)               
group=paste0("",as.vector(cluster[,2]))
pcaPredict=predict(data.pca)
PCA = data.frame(PCA1 = pcaPredict[,1], PCA2 = pcaPredict[,2],group=group)

pdf(file="PCA.pdf",height=5,width=6.5)     
ggplot(data = PCA, aes(PCA1, PCA2)) + geom_point(aes(color = group)) +
  theme_bw()+
  theme(plot.margin=unit(rep(1.5,4),'lines'))+
  theme(panel.grid.major = element_blank(), panel.grid.minor = element_blank())
dev.off()

###########
colnames(cluster)[2] = "Cluster"
annCol = cbind(annCol, cluster)
annCol = annCol[,-which(colnames(annCol)%in%"V1")]
dim(plotdata)
dim(annCol)
dim(annRow)

plotdata =immuneDiffAll

library(limma)
library(ggsci)
plotdata = t(plotdata)

# rainbow是R的一个函数，用于产生彩虹色

E = normalizeBetweenArrays(plotdata, method="quantile")
plotdata = E

annColors1 = pal_npg(palette = c("nrc"), alpha = 0.9)(5)
annColors2 = pal_jco("default", alpha = 0.9)(5)
annColors <- list(Cluster = c("Cluster 1" = "#E64B35E5", "Cluster 2" = "#4DBBD5E5", "Cluster 3" = "#00A087E5"),
                  Subgroup = c("BRCA1" = "#0073C2E5", "BRCA2" = "#EFC000E5", "BRCA3" = "#868686E5"))

annColors <- list(Cluster = c("Cluster 1" = "#E64B35E5", "Cluster 2" = "#4DBBD5E5", "Cluster 3" = "#00A087E5", "Cluster 4" = "#3C5488E5"),
                  Subgroup = c("BRCA1" = "#0073C2E5", "BRCA2" = "#EFC000E5", "BRCA3" = "#868686E5", "BRCA4" = "#CD534CE5"))


plotdata = t(plotdata)
# 构建注释颜色列表
#annColors <- list(Subgroup = c("Mixed" = "#895430", "Cholesterogenic" = "#99B15B", "Glycolytic" = "#62A2AA", "Quiescent" = "#E6B73C"),
#                  Pathway = c("Glycolytic" = "black","Cholesterogenic" = lightblue),
#                  Gender = c("Male" = "#79B789", "Female" = "#B5262A","Unknown" = "#FFFFFF"),
#                  Secretion = c("NullCell" = "#79B789", "Corticotroph" = "#B5262A","Gonadotroph" = "#FCAE91",
#                                "Lactotroph" = "#FECC5C","Mixed_GH-PRL" = "#FDCC8A","Plurihormonal_PIT-1" = "#BDD7E7",
#                               "Somatotroph" = "#CBC9E2","Thyrotroph" = "#FB6A4A","Unknown" = "#FFFFFF" ),
#                  WHO2017tumortype = c("Silent" = "#CBBEC1", "Acromegaly" = "#B5262A", "Cushing" = "#FCAE91",
#                                       "Gonadotrophin" = "#FECC5C","Hyperperprolactinemia" = "#FDCC8A","Hyperthyroidism" = "#BDD7E7",
#                                       "MixedAcroHyperPRL" = "#CBC9E2","Unknown" = "#FFFFFF"),
#                  Age = c(colorRampPalette(c("#F7D202", "#96862A"))(64),"Unknown" = "#FFFFFF"))

#plotdata1 = log10(plotdata+0.01)
dim(plotdata)
dim(annCol)
dim(annRow)

setdiff(rownames(annRow), rownames(plotdata))

annRow <- read.table("gene_new.txt",sep = "\t",row.names = 1,check.names = F,stringsAsFactors = F,header = T)

###########
set.seed(123)
pdf(file = "cluster_heatmap_show_all_name.pdf",width = 20, height = 12)
pheatmap(plotdata,
         border_color = NA,
         cluster_cols = T,
         cluster_rows = T,
         show_colnames = T,
         show_rownames = T,
         annotation_row = annRow,
         annotation_col = annCol,
         annotation_colors = annColors,
         #gaps_col =  cumsum(table(annCol$Subgroup))[1:3], # 热图亚型截断位置
         fontsize = 8.3,
         fontsize_col = 2,
         fontsize_row = 5,
         color = colorRampPalette((c("#20B2AA", "white", "#C71585")))(64)) # 例文颜色
dev.off()

set.seed(123)
pdf(file = "cluster_heatmap_hide_all_name.pdf",width = 20, height = 12)
pheatmap(plotdata,
         border_color = NA,
         cluster_cols = T,
         cluster_rows = T,
         show_colnames = F,
         show_rownames = F,
         annotation_row = annRow,
         annotation_col = annCol,
         annotation_colors = annColors,
         #gaps_col =  cumsum(table(annCol$Subgroup))[1:3], # 热图亚型截断位置
         fontsize = 8.3,
         fontsize_col = 2,
         fontsize_row = 5,
         color = colorRampPalette((c("#20B2AA", "white", "#C71585")))(64)) # 例文颜色
dev.off()

set.seed(123)
pdf(file = "non_cluster_heatmap_hide_all_name.pdf",width = 20, height = 12)
pheatmap(plotdata,
         border_color = NA,
         cluster_cols = T,
         cluster_rows = F,
         show_colnames = F,
         show_rownames = F,
         annotation_row = annRow,
         annotation_col = annCol,
         annotation_colors = annColors,
         #gaps_col =  cumsum(table(annCol$Subgroup))[1:3], # 热图亚型截断位置
         fontsize = 8.3,
         fontsize_col = 2,
         fontsize_row = 5,
         color = colorRampPalette((c("#20B2AA", "white", "#C71585")))(64)) # 例文颜色
dev.off()

set.seed(123)
pdf(file = "non_cluster_heatmap_show_all_name.pdf",width = 20, height = 12)
pheatmap(plotdata,
         border_color = NA,
         cluster_cols = T,
         cluster_rows = F,
         show_colnames = T,
         show_rownames = T,
         annotation_row = annRow,
         annotation_col = annCol,
         annotation_colors = annColors,
         #gaps_col =  cumsum(table(annCol$Subgroup))[1:3], # 热图亚型截断位置
         fontsize = 8.3,
         fontsize_col = 2,
         fontsize_row = 5,
         color = colorRampPalette((c("#20B2AA", "white", "#C71585")))(64)) # 例文颜色
dev.off()


##############
plotdata2 = cbind(t(plotdata),annCol)
dim(plotdata)
plotdata3 = plotdata2[order(plotdata2$Cluster),]

#write.table(plotdata3,file="order_cluster.xls",quote=F,sep="\t")  

a = nrow(plotdata)+1
b = ncol(plotdata3)

plotdata4 = plotdata3[,-(a:b)]

plotdata5 = t(plotdata4)

annCol5 =  plotdata3[,-(1:a)]


############

set.seed(123)
pdf(file = "all_non_cluster_heatmap_hide_all_name.pdf",width = 20, height = 12)
pheatmap(plotdata5,
         border_color = NA,
         cluster_cols = F,
         cluster_rows = F,
         show_colnames = F,
         show_rownames = F,
         annotation_row = annRow,
         annotation_col = annCol5,
         annotation_colors = annColors,
         gaps_col =  cumsum(table(annCol5$Cluster))[1:3], # 热图亚型截断位置
         fontsize = 8.3,
         fontsize_col = 2,
         fontsize_row = 5,
         color = colorRampPalette((c("#20B2AA", "white", "#C71585")))(64)) # 例文颜色
dev.off()

set.seed(123)
pdf(file = "all_non_cluster_heatmap_show_all_name.pdf",width = 20, height = 12)
pheatmap(plotdata5,
         border_color = NA,
         cluster_cols = F,
         cluster_rows = F,
         show_colnames = F,
         show_rownames = T,
         annotation_row = annRow,
         annotation_col = annCol5,
         annotation_colors = annColors,
         gaps_col =  cumsum(table(annCol5$Cluster))[1:3],  # 热图亚型截断位置
         fontsize = 10,
         fontsize_col = 2,
         fontsize_row = 12,
         color = colorRampPalette((c("#20B2AA", "white", "#C71585")))(64)) # 例文颜色
dev.off()


#################
annCol1 = na.omit(annCol,Censor!="NA")
annCol1$Censor = gsub("Alive", "0", annCol1$Censor)
annCol1$Censor = gsub("Dead", "1", annCol1$Censor)
annCol1$Censor = as.numeric(annCol1$Censor)

annCol1$OS=annCol1$OS/30

diff=survdiff(Surv(annCol1$OS, annCol1$Censor) ~Cluster,data = annCol1)
pValue=1-pchisq(diff$chisq,df=1)
pValue=signif(pValue,4)
pValue=format(pValue, scientific = TRUE)

fit <- survfit(Surv(annCol1$OS, annCol1$Censor) ~Cluster,data = annCol1)
col = pal_lancet(alpha = 0.9)(6)


pdf("cluster_KM.pdf", 8, 8)
ggsurvplot(fit, 
           data=annCol1,
           conf.int=F,
           pval=paste0("p=",pValue),
           pval.size=4,
           risk.table=TRUE,
           legend.labs=c("Cluster 1", "Cluster 2", "Cluster 3"),
           legend.title="Risk",
           xlab="Time(months)",
           break.time.by = 24,
           risk.table.title="",
           palette=col,
           risk.table.height=.25)
dev.off()


#perl TME11.CNVann.pl
#################CNV
diffExp=read.table("cnvMatrix.txt",sep="\t",header=T,check.names=F)
diffExp <- as.matrix(diffExp)
rownames(diffExp)=diffExp[,1]
exp=diffExp[,2:ncol(diffExp)]

dimnames=list(rownames(exp),colnames(exp))
diffExp=matrix(as.numeric(as.matrix(exp)),nrow=nrow(exp),dimnames=dimnames)

gene=read.table("gene_new.txt",sep="\t",header=T)
immuneDiffAll=diffExp[intersect(gene[,1],rownames(diffExp)),]

immuneDiffResult=rbind(ID=colnames(immuneDiffAll),immuneDiffAll)
write.table(immuneDiffResult,file="cnvMatrix.txt",sep="\t",col.names=F,quote=F)

##############
inputFile="cnvMatrix.txt"     #?????ļ?
rt=read.table(inputFile, header=T, sep="\t", check.names=F, row.names=1)    #??ȡ?????ļ?
GAIN=rowSums(rt> 0)       #?????????ӵ???Ʒ??Ŀ
LOSS=rowSums(rt< 0)       #??????ȱʧ????Ʒ??Ŀ
GAIN=GAIN/ncol(rt)*100      #?????????ӵİٷ???
LOSS=LOSS/ncol(rt)*100      #??????ȱʧ?İٷ???
data=cbind(GAIN, LOSS)
data=data[order(data[,"GAIN"],decreasing = T),]

#????ͼ??
data.max = apply(data, 1, max)
pdf(file="CNVfreq.pdf", width=12, height=6)
cex=1.3
par(cex.lab=cex, cex.axis=cex, font.axis=2, las=1, xpd=T)
bar=barplot(data.max, col="grey80", border=NA,
            xlab="", ylab="CNV.frequency(%)", space=1.5,
            xaxt="n", ylim=c(0,1.2*max(data.max)))
points(bar,data[,"GAIN"], pch=20, col=2, cex=3)
points(bar,data[,"LOSS"], pch=20, col=3, cex=3)
legend("top", legend=c('GAIN','LOSS'), col=2:3, pch=20, bty="n", cex=2, ncol=2)
par(srt=45)
text(bar, par('usr')[3]-0.2, rownames(data), adj=1)
dev.off()

################
library("RCircos")       #???ð?

#??ʼ??Ȧͼ
cytoBandIdeogram=read.table("refer.txt", header=T, sep="\t")
chr.exclude <- NULL
cyto.info <- cytoBandIdeogram
tracks.inside <- 5
tracks.outside <- 0
RCircos.Set.Core.Components(cyto.info, chr.exclude, tracks.inside, tracks.outside)

#????Ȧͼ????
rcircos.params <- RCircos.Get.Plot.Parameters()
rcircos.params$text.size=1
rcircos.params$point.size=5
RCircos.Reset.Plot.Parameters(rcircos.params)

#?????ļ?
pdf(file="RCircos.pdf", width=8, height=8)
RCircos.Set.Plot.Area()
RCircos.Chromosome.Ideogram.Plot()

#ɢ??ͼ
RCircos.Scatter.Data=read.table("Rcircos.scatter.txt", header=T, sep="\t", check.names=F)
data.col <- 4
track.num <- 1
side <- "in"
RCircos.Scatter.Plot(RCircos.Scatter.Data, data.col, track.num, side, by.fold=0.1)

#???ϻ???????
RCircos.Gene.Label.Data=read.table("Rcircos.geneLabel.txt", header=T, sep="\t", check.names=F)
name.col <- 4
side <- "in"
track.num <- 2
RCircos.Gene.Connector.Plot(RCircos.Gene.Label.Data, track.num, side)
track.num <- 3
RCircos.Gene.Name.Plot(RCircos.Gene.Label.Data, name.col, track.num, side)
dev.off()

###################差异分析
#???ð?
library(limma)
library(reshape2)
library(ggpubr)
expFile="key_geneExp_new.txt"          #?????????ļ?
geneCluFile="geneCluster.txt"     #?????????ļ?

#??ȡ?????????ļ?
rt=read.table(expFile, header=T, sep="\t", check.names=F)
rt=as.matrix(rt)
rownames(rt)=rt[,1]
exp=rt[,2:ncol(rt)]
dimnames=list(rownames(exp),colnames(exp))
data=matrix(as.numeric(as.matrix(exp)),nrow=nrow(exp),dimnames=dimnames)
data=avereps(data)
data=t(data)

#??ȡ?????????ļ?
geneClu=read.table(geneCluFile, header=T, sep="\t", check.names=F, row.names=1)

#?ϲ?????
#row.names(data) = substring(row.names(data), 1, 20)
sameSample=intersect(row.names(data), row.names(geneClu))
expClu=cbind(data[sameSample,,drop=F], geneClu[sameSample,,drop=F])

#??????ת????ggplot2?????ļ?
data=melt(expClu, id.vars=c("geneCluster"))
colnames(data)=c("geneCluster", "Gene", "Expression")

#??????ɫ
bioCol=c("#0066FF","#FF9900","#FF0000","#6E568C","#7CC767","#223D6C","#D20A13","#FFD121","#088247","#11AA4D")
bioCol=bioCol[1:length(levels(factor(data[,"geneCluster"])))]

#????????ͼ
p=ggboxplot(data, x="Gene", y="Expression", color = "geneCluster", 
            ylab="Gene expression",
            xlab="",
            legend.title="geneCluster",
            palette = bioCol,
            width=1)
p=p+rotate_x_text(60)
p1=p+stat_compare_means(aes(group=geneCluster),
                        symnum.args=list(cutpoints = c(0, 0.001, 0.01, 0.05, 1), symbols = c("***", "**", "*", " ")),
                        label = "p.signif")

#????????ͼ
pdf(file="boxplot_DEG.pdf", width=15, height=5)
print(p1)
dev.off()


#############OVscore
expFile="key_geneExp_new.txt"      #?????????ļ?

#??ȡ?????ļ?
data=read.table(expFile, header=T, sep="\t", check.names=F, row.names=1)
data=t(data)

#PCA????
pca=prcomp(data, scale=TRUE)
value=predict(pca)
m6Ascore=value[,1]+value[,2]
m6Ascore=as.data.frame(m6Ascore)
scoreOut=rbind(id=colnames(m6Ascore), m6Ascore)
write.table(scoreOut, file="PCA_score.txt", sep="\t", quote=F, col.names=F)

###########PCA_Score
scoreFile="PCA_score.txt"     #m6A?????ļ?
cliFile="time.txt"           #?????????ļ?


#??ȡ?????ļ?
score=read.table(scoreFile, header=T, sep="\t", check.names=F, row.names=1)

sampleType=substring(rownames(score), 1, 12)
#sampleType=substring(rownames(score), 1, 16)

score=cbind(score, sampleType)
score = score[!duplicated(as.vector(score[,2])),]

cli=read.table(cliFile, header=T, sep="\t", check.names=F, row.names=1)
colnames(cli)=c("futime", "fustat")
cli$futime=cli$futime/365

#???ݺϲ?
sameSample=intersect(as.vector(score[,2]), row.names(cli))
data=cbind(cli[sameSample,], score[which(as.vector(score[,2])%in%sameSample),])
data= data[,-4]

#??ȡ????cutoff
res.cut=surv_cutpoint(data, time="futime", event="fustat", variables=c("m6Ascore"))
cutoff=as.numeric(res.cut$cutpoint[1])
print(cutoff)
Type=ifelse(data[,"m6Ascore"]<=cutoff, "Low", "High")
data$group=Type
outTab=rbind(id=colnames(data), data)
write.table(outTab, file="PCA_m6Ascore.group.txt", sep="\t", quote=F, col.names=F)
write.table(outTab, file="m6Ascore.group.txt", sep="\t", quote=F, col.names=F)

#?????ߵͷ?????????????
data$group=factor(data$group, levels=c("Low", "High"))
diff=survdiff(Surv(futime, fustat) ~ group, data = data)
length=length(levels(factor(data[,"group"])))
pValue=1-pchisq(diff$chisq, df=length-1)
if(pValue<0.001){
  pValue="p<0.001"
}else{
  pValue=paste0("p=",sprintf("%.03f",pValue))
}
fit <- survfit(Surv(futime, fustat) ~ group, data = data)
#print(surv_median(fit))

#????????????
bioCol=c("#0066FF","#FF0000","#6E568C","#7CC767","#223D6C","#D20A13","#FFD121","#088247","#11AA4D")
bioCol=bioCol[1:length]
surPlot=ggsurvplot(fit, 
                   data=data,
                   conf.int=F,
                   pval=pValue,
                   pval.size=6,
                   legend.title="PCA_BRCA_score",
                   legend.labs=levels(factor(data[,"group"])),
                   legend = c(0.8, 0.8),
                   font.legend=12,
                   xlab="Time(years)",
                   break.time.by = 2,
                   palette = bioCol,
                   surv.median.line = "hv",
                   risk.table=T,
                   cumevents=F,
                   risk.table.height=.25)

#????ͼƬ
pdf(file="survival_PCA_Score.pdf", onefile = FALSE, width=7, height=5.5)
print(surPlot)
dev.off()

#???ð?
library(ggalluvial)
library(ggplot2)
library(dplyr)

geneCluFile="geneCluster.txt"       #?????????ļ?
scoreFile="PCA_m6Ascore.group.txt"      #m6A???ֵķ????ļ?
cliFile="clinical_original.txt"              #?ٴ??????ļ?
trait="Censor"                      #?ٴ???״

#??ȡ?????ļ?

geneClu=read.table(geneCluFile, header=T, sep="\t", check.names=F, row.names=1)
score=read.table(scoreFile, header=T, sep="\t", check.names=F, row.names=1)
cli=read.table(cliFile, header=T, sep="\t", check.names=F, row.names=1)

#?ϲ?????
twoCluster=geneClu
sampleType=substring(rownames(twoCluster), 1, 12)
#sampleType=substring(rownames(score), 1, 16)

#twoCluster =twoCluster[which(substring(rownames(twoCluster), 1, 16)%in%sampleType),]

twoCluster=cbind(twoCluster, sampleType)
twoCluster = twoCluster[!duplicated(as.vector(twoCluster[,2])),]

sameSample=intersect(as.vector(twoCluster[,2]), row.names(score))
scoreClu=cbind(score[sameSample,,drop=F], twoCluster[which(as.vector(twoCluster[,2])%in%sameSample),,drop=F])

sampleType=substring(rownames(cli), 1, 12)
#sampleType=substring(rownames(score), 1, 12)
cli=cbind(cli, sampleType)
n = ncol(cli)
cli = cli[!duplicated(as.vector(cli[,n])),]

sameSample=intersect(row.names(scoreClu), as.vector(cli[,n]))
rt=cbind(scoreClu[sameSample,], cli[which(as.vector(cli[,n])%in%sameSample),])

#׼??ɣ??ͼ?????ļ?
rt=rt[,c( "geneCluster", "group", trait)]
colnames(rt)=c("geneCluster", "group",trait)
corLodes=to_lodes_form(rt, axes = 1:ncol(rt), id = "Cohort")

#?õ??????ļ?
pdf(file="ggalluvial.pdf", width=6, height=6)
mycol=rep(c("#0066FF","#FF9900","#FF0000","#029149","#6E568C","#E0367A","#D8D155","#223D6C","#D20A13","#431A3D","#91612D","#FFD121","#088247","#11AA4D","#58CDD9","#7A142C","#5D90BA","#64495D","#7CC767"),15)
ggplot(corLodes, aes(x = x, stratum = stratum, alluvium = Cohort,fill = stratum, label = stratum)) +
  scale_x_discrete(expand = c(0, 0)) +  
  #??aes.flow??????????ɫ??forward˵????ɫ??ǰ??????״ͼһ?£?backward˵???ͺ???????״ͼһ?¡?
  geom_flow(width = 2/10,aes.flow = "forward") + 
  geom_stratum(alpha = .9,width = 2/10) +
  scale_fill_manual(values = mycol) +
  #size=3??????????С
  geom_text(stat = "stratum", size = 3,color="black") +
  xlab("") + ylab("") + theme_bw() + 
  theme(axis.line = element_blank(),axis.ticks = element_blank(),axis.text.y = element_blank()) + #ȥ????????
  theme(panel.grid =element_blank()) + 
  theme(panel.border = element_blank()) + 
  ggtitle("") + guides(fill = FALSE)                            
dev.off()

#############imm_ssGSEA
library(reshape2)
library(ggpubr)
library(limma)
library(GSEABase)
library(GSVA)
expFile="symbol.txt"           #?????????ļ?
gmtFile="immune.gmt"          #???????ݼ??ļ?
clusterFile="geneCluster.txt"       #m6A?????????ļ?


#??ȡ?????????ļ?,?????????ļ?????
rt=read.table(expFile, header=T, sep="\t", check.names=F)
rt=as.matrix(rt)
rownames(rt)=rt[,1]
exp=rt[,2:ncol(rt)]
dimnames=list(rownames(exp),colnames(exp))
data=matrix(as.numeric(as.matrix(exp)),nrow=nrow(exp),dimnames=dimnames)
data=avereps(data)

#??ȡ???????ļ?
geneSets=getGmt(gmtFile, geneIdType=SymbolIdentifier())

#ssGSEA????
ssgseaScore=gsva(data, geneSets, method='ssgsea', kcdf='Gaussian', abs.ranking=TRUE)
#??ssGSEA???ֽ??н???
normalize=function(x){
  return((x-min(x))/(max(x)-min(x)))}
ssgseaScore=normalize(ssgseaScore)
#????ssGSEA???ֽ???
ssgseaOut=rbind(id=colnames(ssgseaScore), ssgseaScore)
write.table(ssgseaOut,file="ssGSEA.result.txt",sep="\t",quote=F,col.names=F)

#??ȡ?????ļ?
cluster=read.table(clusterFile, header=T, sep="\t", check.names=F, row.names=1)

#???ݺϲ?
ssgseaScore=t(ssgseaScore)
sameSample=intersect(row.names(ssgseaScore), row.names(cluster))
ssgseaScore=ssgseaScore[sameSample,,drop=F]
cluster=cluster[sameSample,,drop=F]
scoreCluster=cbind(ssgseaScore, cluster)
#ssgseaScore = immune
#??????ת????ggplot2?????ļ?
data=melt(scoreCluster, id.vars=c("geneCluster"))
colnames(data)=c("geneCluster", "Immune", "Fraction")

#????????ͼ
bioCol=c("#0066FF","#FF9900","#FF0000","#6E568C","#7CC767","#223D6C","#D20A13","#FFD121","#088247","#11AA4D")
bioCol=bioCol[1:length(levels(factor(data[,"geneCluster"])))]
p=ggboxplot(data, x="Immune", y="Fraction", color="geneCluster", 
            ylab="Immune infiltration",
            xlab="",
            legend.title="geneCluster",
            palette=bioCol)
p=p+rotate_x_text(50)
pdf(file="boxplot_ssGSEA.pdf", width=10, height=5)                          #????ͼƬ?ļ?
p+stat_compare_means(aes(group=geneCluster),symnum.args=list(cutpoints = c(0, 0.001, 0.01, 0.05, 1), symbols = c("***", "**", "*", "ns")),label = "p.signif")
dev.off()


#########
library(corrplot)
scoreFile="PCA_score.txt"         #m6A?????ļ?
immFile="ssGSEA.result.txt"      #ssGSEA?????ļ?

#??ȡm6A?????ļ?
score=read.table(scoreFile, header=T, sep="\t", check.names=F, row.names=1)

#??ȡ????ϸ???ļ?
immune=read.table(immFile, header=T, sep="\t", check.names=F, row.names=1)
immune=t(immune)

#???ݺϲ?
sameSample=intersect(row.names(score), row.names(immune))
data=cbind(score[sameSample,,drop=F], immune[sameSample,,drop=F])
colnames(data)[1]="PCA_BRCA_score"
#?????Ծ???
M=cor(data)
res1=cor.mtest(data, conf.level = 0.95)

#??????????ͼ??
pdf(file="cor_ssGSEA.pdf", width=8, height=8)
corrplot(M,
         order="original",
         method = "circle",
         type = "upper",
         tl.cex=0.8, pch=T,
         p.mat = res1$p,
         insig = "label_sig",
         pch.cex = 1.6,
         sig.level=0.05,
         number.cex = 1,
         col=colorRampPalette(c("blue", "white", "red"))(50),
         tl.col="black")
dev.off()

#####################
library(limma)
library(ggpubr)
geneCluFile="geneCluster.txt"      #?????????ļ?
scoreFile="PCA_score.txt"           

#??ȡ?????ļ?
geneClu=read.table(geneCluFile, header=T, sep="\t", check.names=F, row.names=1)
score=read.table(scoreFile, header=T, sep="\t", check.names=F, row.names=1)

#?ϲ?????
twoCluster=geneClu
sameSample=intersect(row.names(twoCluster), row.names(score))
data=cbind(score[sameSample,,drop=F], twoCluster[sameSample,,drop=F])

data$geneCluster=factor(data$geneCluster, levels=levels(factor(data$geneCluster)))
group=levels(factor(data$geneCluster))
comp=combn(group, 2)
my_comparisons=list()
for(i in 1:ncol(comp)){my_comparisons[[i]]<-comp[,i]}

#??????ɫ
bioCol=c("#0066FF","#FF9900","#FF0000","#6E568C","#7CC767","#223D6C","#D20A13","#FFD121","#088247","#11AA4D")
bioCol=bioCol[1:length(levels(factor(data$geneCluster)))]

#????boxplot
boxplot=ggboxplot(data, x="geneCluster", y="m6Ascore", color="geneCluster",
                  xlab="geneCluster",
                  ylab="PCA_BRCA_score",
                  legend.title="geneCluster",
                  palette=bioCol,
                  add = "jitter")+ 
  stat_compare_means(comparisons = my_comparisons)

#????ͼƬ
pdf(file="geneCluster.pdf", width=6.5, height=5.5)
print(boxplot)
dev.off()

########TMB_COR
##############perl TME19.TMB.pl
#引用包
library(ggpubr)
library(reshape2)
tmbFile="TMB.txt"     #肿瘤突变负荷文件
scoreFile="PCA_m6Ascore.group.txt"     #m6A打分的分组文件
cluFile="geneCluster.txt"          #基因分型文件

#读取输入文件
tmb=read.table(tmbFile, header=T, sep="\t", check.names=F, row.names=1)        #读取TMB数据文件
score=read.table(scoreFile, header=T, sep="\t", check.names=F, row.names=1)    #读取m6A打分的分组文件
clu=read.table(cluFile, header=T, sep="\t", check.names=F, row.names=1)        #读取基因分型类文件

#合并数据
tmb=as.matrix(tmb)
tmb[tmb>quantile(tmb,0.975)]=quantile(tmb,0.975)
sameSample=intersect(row.names(tmb), row.names(score))
tmb=tmb[sameSample,,drop=F]
score=score[sameSample,,drop=F]


sampleType=substring(rownames(clu), 1, 12)
clu=cbind(clu, sampleType)
clu = clu[!duplicated(as.vector(clu[,2])),]

clu=clu[sameSample,,drop=F]
data=cbind(score, tmb, clu)
data=data[,c("m6Ascore", "group", "geneCluster", "TMB")]

#设置比较组
data$group=factor(data$group, levels=c("Low", "High"))
group=levels(factor(data$group))
comp=combn(group, 2)
my_comparisons=list()
for(i in 1:ncol(comp)){my_comparisons[[i]]<-comp[,i]}

#设置颜色
bioCol=c("#0066FF","#FF0000","#6E568C","#7CC767","#223D6C","#D20A13","#FFD121","#088247","#11AA4D")
bioCol=bioCol[1:length(group)]

#绘制箱线图
boxplot=ggboxplot(data, x="group", y="TMB", fill="group",
                  xlab="",
                  ylab="Tumor Burden Mutation",
                  legend.title="PCA_BRCA_score",
                  palette = bioCol )+ 
  stat_compare_means(comparisons = my_comparisons)
pdf(file="boxplot_TMB.pdf",width=3,height=4.5)
print(boxplot)
dev.off()

#相关性图形
length=length(levels(factor(data$geneCluster)))
bioCol=c("#0066FF","#FF9900","#FF0000","#6E568C","#7CC767","#223D6C","#D20A13","#FFD121","#088247","#11AA4D")
p1=ggplot(data, aes(m6Ascore, TMB)) + 
  xlab("PCA_BRCA_score")+ylab("Tumor Burden Mutation")+
  geom_point(aes(colour=geneCluster))+
  scale_color_manual(values=bioCol[1:length])+ 
  geom_smooth(method="lm",formula = y ~ x) + theme_bw()+
  stat_cor(method = 'spearman', aes(x =m6Ascore, y =TMB))
#相关性图形
pdf(file="cor_TMB.pdf", width=5, height=4)
print(p1)
dev.off()

##########combined_survival
#???ð?
library(survival)
library(survminer)
tmbFile="TMB.txt"                  #????ͻ?为???ļ?
scoreFile="PCA_m6Ascore.group.txt"     #m6A???ֵķ????ļ?

#??ȡ?????ļ?
score=read.table(scoreFile, header=T, sep="\t", check.names=F, row.names=1)    #??ȡm6A???ֵķ????ļ?
tmb=read.table(tmbFile, header=T, sep="\t", check.names=F, row.names=1)        #??ȡTMB?????ļ?

#?ϲ?????
sameSample=intersect(row.names(tmb), row.names(score))
tmb=tmb[sameSample,,drop=F]
score=score[sameSample,,drop=F]
data=cbind(score, tmb)

#??ȡ????cutoff
res.cut=surv_cutpoint(data, time = "futime", event = "fustat", variables =c("TMB"))
cutoff=as.numeric(res.cut$cutpoint[1])
tmbType=ifelse(data[,"TMB"]<=cutoff, "H-TMB", "L-TMB")
scoreType=ifelse(data$group=="Low", "L-BRCA_score", "H-BRCA_score")
mergeType=paste0(tmbType, "+", scoreType)

#???????ߺ???
bioSurvival=function(surData=null, outFile=null){
  diff=survdiff(Surv(futime, fustat) ~ group, data=surData)
  length=length(levels(factor(surData[,"group"])))
  pValue=1-pchisq(diff$chisq, df=length-1)
  if(pValue<0.001){
    pValue="p<0.001"
  }else{
    pValue=paste0("p=",sprintf("%.03f",pValue))
  }
  fit <- survfit(Surv(futime, fustat) ~ group, data = surData)
  #print(surv_median(fit))
  
  #????????????
  width=6.5
  height=5.5
  if(length(levels(factor(surData[,"group"])))>2){
    width=8
    height=6.5
  }
  bioCol=c("#FF0000","#0066FF","#6E568C","#7CC767","#223D6C","#D20A13","#FFD121","#088247","#11AA4D")
  bioCol=bioCol[1:length]
  surPlot=ggsurvplot(fit, 
                     data=surData,
                     conf.int=F,
                     pval=pValue,
                     pval.size=6,
                     legend.title="",
                     legend.labs=levels(factor(surData[,"group"])),
                     font.legend=10,
                     legend = c(0.8, 0.8),
                     xlab="Time(years)",
                     break.time.by = 2,
                     palette = bioCol,
                     surv.median.line = "hv",
                     risk.table=T,
                     cumevents=F,
                     risk.table.height=.25)
  #????ͼ??
  pdf(file=outFile, onefile = FALSE, width=width, height=height)
  print(surPlot)
  dev.off()
}

#????TMB??????????
data$group=tmbType
bioSurvival(surData=data, outFile="TMB.survival.pdf")

#????TMB��??m6A???ֵ?????????
data$group=mergeType
bioSurvival(surData=data, outFile="TMB-score.survival.pdf")

##############perl TME44.preMaftools.pl
library(maftools)       #???ð?

#??ȡm6A?��ֵķ????ļ?
score=read.table("PCA_m6Ascore.group.txt", header=T, sep="\t", check.names=F)
outTab=score[,c(1, ncol(score))]
colnames(outTab)=c("Tumor_Sample_Barcode", "PCA_BRCA_score")
write.table(outTab, file="ann.txt", sep="\t", quote=F, row.names=F)

#??ȡ????ͻ???ļ?
geneNum=20
geneMut=read.table("geneMut.txt", header=T, sep="\t", check.names=F, row.names=1)
gene=row.names(geneMut)[1:geneNum]

#??ɫ
ann_colors=list()
col=c("#0066FF","#FF0000")
names(col)=c("Low", "High")
ann_colors[["PCA_BRCA_score"]]=col

#???��????ٲ?ͼ
pdf(file="mutation_low_score_top20.pdf", width=6, height=6)
maf=read.maf(maf="low.maf", clinicalData="ann.txt")
oncoplot(maf=maf, clinicalFeatures="PCA_BRCA_score", genes=gene, annotationColor=ann_colors, keepGeneOrder=T)
dev.off()

#???��????ٲ?ͼ
pdf(file="mutation_high_score_top20.pdf", width=6, height=6)
maf=read.maf(maf="high.maf", clinicalData="ann.txt")
oncoplot(maf=maf, clinicalFeatures="PCA_BRCA_score", genes=gene, annotationColor=ann_colors, keepGeneOrder=T)
dev.off()

#############all_mutation
#??ȡͻ???????ļ?
geneRT=read.table("gene_new.txt", header=T, sep="\t", check.names=F, row.names=1)
gene=row.names(geneRT)

#?????ٲ?ͼ
pdf(file="oncoplot_all.pdf", width=6, height=9)
maf=read.maf(maf="input.maf")
oncoplot(maf=maf, genes=gene, draw_titv=T)
dev.off()

#???��????ٲ?ͼ
pdf(file="mutation_low_score_BRCA.pdf", width=6, height=9)
maf=read.maf(maf="low.maf", clinicalData="ann.txt")
oncoplot(maf=maf, clinicalFeatures="PCA_BRCA_score", genes=gene, annotationColor=ann_colors, keepGeneOrder=T)
dev.off()

#???��????ٲ?ͼ
pdf(file="mutation_high_score_BRCA.pdf", width=6, height=9)
maf=read.maf(maf="high.maf", clinicalData="ann.txt")
oncoplot(maf=maf, clinicalFeatures="PCA_BRCA_score", genes=gene, annotationColor=ann_colors, keepGeneOrder=T)
dev.off()

####################clinical_cor
library(plyr)
library(ggplot2)
library(ggpubr)

geneCluFile="geneCluster.txt"       #?????????ļ?
scoreFile="PCA_m6Ascore.group.txt"      #m6A???ֵķ????ļ?
cliFile="clinical_original.txt"              #?ٴ??????ļ?
trait="Censor"                      #?ٴ???״

#??ȡ?????ļ?

geneClu=read.table(geneCluFile, header=T, sep="\t", check.names=F, row.names=1)
score=read.table(scoreFile, header=T, sep="\t", check.names=F, row.names=1)
cli=read.table(cliFile, header=T, sep="\t", check.names=F, row.names=1)

#?ϲ?????
twoCluster=geneClu
sampleType=substring(rownames(twoCluster), 1, 12)
twoCluster=cbind(twoCluster, sampleType)
twoCluster = twoCluster[!duplicated(as.vector(twoCluster[,2])),]

sameSample=intersect(as.vector(twoCluster[,2]), row.names(score))
scoreClu=cbind(score[sameSample,,drop=F], twoCluster[which(as.vector(twoCluster[,2])%in%sameSample),,drop=F])

sampleType=substring(rownames(cli), 1, 12)
cli=cbind(cli, sampleType)
n = ncol(cli)
cli = cli[!duplicated(as.vector(cli[,n])),]

sameSample=intersect(row.names(scoreClu), as.vector(cli[,n]))
rt=cbind(scoreClu[sameSample,], cli[which(as.vector(cli[,n])%in%sameSample),])

#?????ٴ???״????ɫ
bioCol=c("#0066FF","#FF0000","#FF9900","#6E568C","#7CC767","#223D6C","#D20A13","#FFD121","#088247","#11AA4D")
bioCol=bioCol[1:length(unique(rt[,trait]))]

#ͳ?Ƹߵ??��??鲡????Ŀ
rt1=rt[,c(trait, "group")]
colnames(rt1)=c("trait", "group")
df=as.data.frame(table(rt1))
#?????ߵ??��????İٷ???
df=ddply(df, .(group), transform, percent = Freq/sum(Freq) * 100)
#?ٷֱ?λ??
df=ddply(df, .(group), transform, pos = (cumsum(Freq) - 0.5 * Freq))
df$label=paste0(sprintf("%.0f", df$percent), "%")
df$group=factor(df$group, levels=c("Low", "High"))
#???ưٷ???ͼ
p=ggplot(df, aes(x = factor(group), y = percent, fill = trait)) +
  geom_bar(position = position_stack(), stat = "identity", width = .7) +
  scale_fill_manual(values=bioCol)+
  xlab("PCA_BRCA_score")+ ylab("Percent weight")+  guides(fill=guide_legend(title=trait))+
  geom_text(aes(label = label), position = position_stack(vjust = 0.5), size = 3) +
  #coord_flip()+
  theme_bw()
pdf(file="barplot_Censor.pdf", width=3, height=4.5)
print(p)
dev.off()

#???ñȽ???
rt2=rt[,c(trait, "m6Ascore")]
colnames(rt2)=c("trait", "m6Ascore")
type=levels(factor(rt2[,"trait"]))
comp=combn(type, 2)
my_comparisons=list()
for(i in 1:ncol(comp)){my_comparisons[[i]]<-comp[,i]}
#????????ͼ
boxplot=ggboxplot(rt2, x="trait", y="m6Ascore", fill="trait",
                  xlab=trait,
                  ylab="PCA_BRCA_score",
                  legend.title=trait,
                  palette=bioCol
)+ 
  stat_compare_means(comparisons=my_comparisons)
pdf(file="boxplot_Censor.pdf",width=3,height=4.5)
print(boxplot)
dev.off()

##############PDL1
#???ð?
library(limma)
library(ggpubr)
gene="CD274"            #?????ı?׼????
showName="PD-L1"        #ͼ????????ʾ?Ļ???????
expFile="symbol.txt"                #?????????ļ?
scoreFile="PCA_m6Ascore.group.txt"     #m6A???ַ????ļ?

#??ȡ?????????ļ?
rt=read.table(expFile, header=T, sep="\t", check.names=F)
rt=as.matrix(rt)
rownames(rt)=rt[,1]
exp=rt[,2:ncol(rt)]
dimnames=list(rownames(exp),colnames(exp))
data=matrix(as.numeric(as.matrix(exp)),nrow=nrow(exp),dimnames=dimnames)
data=avereps(data)
colnames(data)=substring(colnames(data), 1, 12)

#??ȡĿ??????????��
data=rbind(data, gene=data[gene,])
exp=t(data[gene,])
exp=avereps(exp)

#??ȡm6A???ַ????ļ?
score=read.table(scoreFile, header=T, sep="\t", check.names=F, row.names=1)

#?ϲ?????
sameSample=intersect(colnames(exp), row.names(score))
exp=exp[,sameSample]
exp[exp>quantile(exp,0.975)]=quantile(exp,0.975)
score=score[sameSample,]
data=cbind(as.data.frame(exp), as.data.frame(score))

#???ñȽ???
data$group=factor(data$group, levels=c("Low", "High"))
group=levels(factor(data$group))
comp=combn(group,2)
my_comparisons=list()
for(i in 1:ncol(comp)){my_comparisons[[i]]<-comp[,i]}

#????boxplot
boxplot=ggboxplot(data, x="group", y="exp", fill="group",
                  xlab="PCA_BRCA_score",
                  ylab=paste(showName, "expression"),
                  legend.title="PCA_BRCA_score",
                  palette=c("#0066FF","#FF0000"))+ 
  stat_compare_means(comparisons = my_comparisons)

#????ͼƬ
pdf(file=paste0(gene, ".pdf"), width=3, height=4.5)
print(boxplot)
dev.off()

##############TCIA
library(ggpubr)                    #???ð?
tciaFile="TCIA.txt"                #???????ƴ????ļ?
scoreFile="PCA_m6Ascore.group.txt"     #m6A???ַ????ļ?

#??ȡ???????ƴ????ļ?
ips=read.table(tciaFile, header=T, sep="\t", check.names=F, row.names=1)

#??ȡm6A???ַ????ļ?
score=read.table(scoreFile, header=T, sep="\t", check.names=F, row.names=1)

#?ϲ?????
sameSample=intersect(row.names(ips), row.names(score))
ips=ips[sameSample, , drop=F]
score=score[sameSample, "group", drop=F]
data=cbind(ips, score)

#???ñȽ???
data$group=factor(data$group, levels=c("Low", "High"))
group=levels(factor(data$group))
comp=combn(group, 2)
my_comparisons=list()
for(i in 1:ncol(comp)){my_comparisons[[i]]<-comp[,i]}

#?????????ƴ??ֽ???ѭ??,?ֱ?????С????ͼ
for(i in colnames(data)[1:(ncol(data)-1)]){
  rt=data[,c(i, "group")]
  colnames(rt)=c("IPS", "group")
  gg1=ggviolin(rt, x="group", y="IPS", fill = "group", 
               xlab="PCA_BRCA_score", ylab=i,
               legend.title="PCA_BRCA_score",
               palette=c("#0066FF", "#FF0000"),
               add = "boxplot", add.params = list(fill="white"))+ 
    stat_compare_means(comparisons = my_comparisons)
  #stat_compare_means(comparisons = my_comparisons,symnum.args=list(cutpoints = c(0, 0.001, 0.01, 0.05, 1), symbols = c("***", "**", "*", "ns")),label = "p.signif")
  
  pdf(file=paste0(i, ".pdf"), width=5, height=4.5)
  print(gg1)
  dev.off()
}

##############MSI
library(ggpubr)
library(reshape2)
tmbFile="MSI.txt"     #肿瘤突变负荷文件
scoreFile="PCA_m6Ascore.group.txt"     #m6A打分的分组文件
cluFile="geneCluster.txt"          #基因分型文件

#读取输入文件
tmb=read.table(tmbFile, header=T, sep="\t", check.names=F, row.names=1)        #读取TMB数据文件
score=read.table(scoreFile, header=T, sep="\t", check.names=F, row.names=1)    #读取m6A打分的分组文件
clu=read.table(cluFile, header=T, sep="\t", check.names=F, row.names=1)        #读取基因分型类文件

#合并数据
tmb=as.matrix(tmb)
tmb[tmb>quantile(tmb,0.975)]=quantile(tmb,0.975)
row.names(tmb)=substring(row.names(tmb), 1, 12)
sameSample=intersect(row.names(tmb), row.names(score))
tmb=tmb[sameSample,,drop=F]
score=score[sameSample,,drop=F]


sampleType=substring(rownames(clu), 1, 12)
clu=cbind(clu, sampleType)
clu = clu[!duplicated(as.vector(clu[,2])),]

clu=clu[sameSample,,drop=F]
data=cbind(score, tmb, clu)
data=data[,c("m6Ascore", "group", "geneCluster", "MSI")]

#设置比较组
data$group=factor(data$group, levels=c("Low", "High"))
group=levels(factor(data$group))
comp=combn(group, 2)
my_comparisons=list()
for(i in 1:ncol(comp)){my_comparisons[[i]]<-comp[,i]}

#设置颜色
bioCol=c("#0066FF","#FF0000","#6E568C","#7CC767","#223D6C","#D20A13","#FFD121","#088247","#11AA4D")
bioCol=bioCol[1:length(group)]

#绘制箱线图
boxplot=ggboxplot(data, x="group", y="MSI", fill="group",
                  xlab="",
                  ylab="MSI",
                  legend.title="PCA_BRCA_score",
                  palette = bioCol )+ 
  stat_compare_means(comparisons = my_comparisons)
pdf(file="boxplot_MSI.pdf",width=3,height=4.5)
print(boxplot)
dev.off()

#相关性图形
length=length(levels(factor(data$geneCluster)))
bioCol=c("#0066FF","#FF9900","#FF0000","#6E568C","#7CC767","#223D6C","#D20A13","#FFD121","#088247","#11AA4D")
p1=ggplot(data, aes(m6Ascore, MSI)) + 
  xlab("PCA_BRCA_score")+ylab("MSI")+
  geom_point(aes(colour=geneCluster))+
  scale_color_manual(values=bioCol[1:length])+ 
  geom_smooth(method="lm",formula = y ~ x) + theme_bw()+
  stat_cor(method = 'spearman', aes(x =m6Ascore, y =MSI))
#相关性图形
pdf(file="cor_MSI.pdf", width=5, height=4)
print(p1)
dev.off()

#############################整合生存分析并寻找上下游
setwd("J:\\metastasis_scRNA_seq\\RNA-seq\\矩阵处理\\regulation_network")

library(e1071)
library(parallel)
library(preprocessCore)
library(sva)
library(limma)
library(edgeR)
library(ggplot2)
library(survminer)
library(survival)
library(rms)
library(randomForest)
library(pROC)
library(glmnet)
library(pheatmap)
library(timeROC)
library(vioplot)
library(corrplot)
library(ConsensusClusterPlus)
library(forestplot)
library(survivalROC)
library(beeswarm)
library(edgeR)
library(chromVAR)
library(Biostrings)
library(BSgenome.Hsapiens.UCSC.hg38)
library(ChIPseeker)
library(TxDb.Hsapiens.UCSC.hg38.knownGene)
library(clusterProfiler)
library(org.Hs.eg.db)
library(ggplot2)
library(karyoploteR)
library(limma)
library(pheatmap)
library(GSVA)
library(limma)
library(GSEABase)
library(stringr)
library(GEOquery)
library(dplyr)
library(limma)
library(RColorBrewer)
library(clusterProfiler)
library(tibble)
library(ggplot2)
library(cowplot)
library(ggcorrplot)
library(xlsx)
library(tidyverse)
library(GEOquery)
library(plyr)
library(circlize)
library(TCGAbiolinks)
library(SummarizedExperiment)
library(dplyr)
library(tidyverse)
library(fgsea)
library(ggplot2)

nonmetastasis = 1091
metastasis = 159

logFoldChange=1.0
adjustP=0.05

library(limma)
rt=read.table("Group_symbol_FPKM.txt",sep="\t",header=T,check.names=F)
rt=as.matrix(rt)
rownames(rt)=rt[,1]
exp=rt[,2:ncol(rt)]
dimnames=list(rownames(exp),colnames(exp))
rt=matrix(as.numeric(as.matrix(exp)),nrow=nrow(exp),dimnames=dimnames)
rt=avereps(rt)
rt=log2(rt+1)
rt= na.omit(rt)
#differential
type=c(rep("con",nonmetastasis),rep("treat",metastasis))
design <- model.matrix(~0+factor(type))
colnames(design) <- c("con","treat")
fit <- lmFit(rt,design)
cont.matrix<-makeContrasts(treat-con,levels=design)
fit2 <- contrasts.fit(fit, cont.matrix)
fit2 <- eBayes(fit2)

allDiff=topTable(fit2,adjust='fdr',number=200000)
allOut=rbind(id=colnames(allDiff),allDiff)
write.table(allOut,file="limmaTab.xls",sep="\t",quote=F,col.names=F)

#write table
diffSig <- allDiff[with(allDiff, (abs(logFC)>logFoldChange & adj.P.Val < adjustP )), ]
diffOut=rbind(id=colnames(diffSig),diffSig)
write.table(diffOut,file="diff.xls",sep="\t",quote=F,col.names=F)

#write expression level of diff gene
hmExp=rt[which(rownames(rt)%in%rownames(diffSig)),]
diffExp=rbind(id=colnames(hmExp),hmExp)
write.table(diffExp,file="diffExp.txt",sep="\t",quote=F,col.names=F)


colnames(allDiff)[5]= "FDR"
allDiff$FDR[allDiff$FDR<=0]=2.22329540628561e-322
#volcano
#plot_mode <- "classic" #经典版
plot_mode <- "advanced" #酷炫版

logFCcut <- 0.3 #log2-foldchange
pvalCut <- 0.05 #P.value
adjPcut <- 0.05 #adj.P.value

#for advanced mode
logFCcut2 <- 1.5
logFCcut3 <- 3
pvalCut2 <- 0.001
pvalCut3 <- 0.00001

#置x，y軸的最大最小位置
xmin <- (range(allDiff$logFC)[1]- (range(allDiff$logFC)[1]+ 10))
xmax <- (range(allDiff$logFC)[1]+ (10-range(allDiff$logFC)[1]))
ymin <- 0
ymax <- 330

# 基因名的颜色，需大于等于pathway的数量，这里自定义了足够多的颜色
mycol <- c("darkgreen","chocolate4","blueviolet","#223D6C","#D20A13","#088247","#58CDD9","#7A142C","#5D90BA","#431A3D","#91612D","#6E568C","#E0367A","#D8D155","#64495D","#7CC767")

###########plot
if (plot_mode == "classic"){
  # 簡單的setting for color
  allDiff$color_transparent <- ifelse((allDiff$FDR < pvalCut & allDiff$logFC > logFCcut), "red", ifelse((allDiff$FDR < pvalCut & allDiff$logFC < -logFCcut), "blue","grey"))
  # 簡單的setting for size
  size <- ifelse((allDiff$FDR < pvalCut & abs(allDiff$logFC) > logFCcut), 4, 2)
  
} else if (plot_mode == "advanced") {
  # 複雜的的setting for color
  n1 <- length(allDiff[, 1])
  cols <- rep("grey", n1)
  names(cols)<- rownames(allDiff)
  
  #不同阈值的点的颜色
  cols[allDiff$FDR < pvalCut & allDiff$logFC >logFCcut]<- "#fdb462"
  cols[allDiff$FDR < pvalCut2 & allDiff$logFC > logFCcut2]<- "#fb8072"
  cols[allDiff$FDR < pvalCut & allDiff$logFC < -logFCcut]<- "#b3de69"
  cols[allDiff$FDR < pvalCut2 & allDiff$logFC < -logFCcut2]<- "#35978f"
  color_transparent <- adjustcolor(cols, alpha.f = 0.5)
  allDiff$color_transparent <- color_transparent
  
  # 複雜的的setting for size
  n1 <- length(allDiff[, 1])
  size <- rep(1, n1)
  
  #不同阈值的点的大小
  size[allDiff$FDR < pvalCut & allDiff$logFC > logFCcut]<- 1.5
  size[allDiff$FDR < pvalCut2 & allDiff$logFC > logFCcut2]<- 3
  size[allDiff$FDR < pvalCut3 & allDiff$logFC > logFCcut3]<- 4.5
  size[allDiff$FDR < pvalCut & allDiff$logFC < -logFCcut]<- 1.5
  size[allDiff$FDR < pvalCut2 & allDiff$logFC < -logFCcut2]<- 3
  size[allDiff$FDR < pvalCut3 & allDiff$logFC < -logFCcut3]<- 4.5
  
} else {
  stop("Unsupport mode")
}

# Construct the plot object
p1 <- ggplot(data=allDiff, aes(logFC, -log10(FDR))) +
  geom_point(alpha = 0.6, size = size, colour = allDiff$color_transparent) +
  
  labs(allDiff=bquote(~Log[2]~"(fold change)"), y=bquote(~-Log[10]~italic("P-value")), title="") + 
  ylim(c(ymin,ymax)) + 
  scale_x_continuous(
    breaks = c(-10, -5, -logFCcut, 0, logFCcut, 5, 10), #刻度线的位置
    labels = c(-10, -5, -logFCcut, 0, logFCcut, 5, 10),
    limits = c(-11, 11) #x轴范围，两侧对称才好看
  ) +
  #或用下面这行：
  xlim(c(xmin, xmax)) + 
  
  #画阈值分界线
  geom_vline(xintercept = c(-logFCcut, logFCcut), color="grey40", 
             linetype="longdash", lwd = 0.5) + #虚线的形状和粗细
  geom_hline(yintercept = -log10(pvalCut), color="grey40", 
             linetype="longdash", lwd = 0.5) +
  
  theme_bw(base_size = 12#, base_family = "Times" #修改字体
  ) +
  theme(panel.grid=element_blank())

if (plot_mode == "advanced") {
  p1 <- p1 + 
    geom_vline(xintercept = c(-logFCcut2, logFCcut2), color="grey40", 
               linetype="longdash", lwd = 0.5) +
    geom_hline(yintercept = -log10(pvalCut2), color="grey40", 
               linetype="longdash", lwd = 0.5)
}
pdf(file="vol.pdf",5,5)
p1
dev.off()

############
selectedGeneID <- read.table("gene_new.txt",sep="\t",header=T,check.names=F)
head(selectedGeneID)

# 提取感兴趣的基因的差异分析结果
allDiff$id <- row.names(allDiff)
selectgenes <- merge(selectedGeneID, allDiff, by = "id")
head(selectgenes)

#######plot
plot_mode <- "advanced" #酷炫版

logFCcut <- 0.3 #log2-foldchange
pvalCut <- 0.05 #P.value
adjPcut <- 0.05 #adj.P.value

#for advanced mode
logFCcut2 <- 1.5
logFCcut3 <- 3
pvalCut2 <- 0.001
pvalCut3 <- 0.00001

#置x，y軸的最大最小位置
xmin <- (range(allDiff$logFC)[1]- (range(allDiff$logFC)[1]+ 10))
xmax <- (range(allDiff$logFC)[1]+ (10-range(allDiff$logFC)[1]))
ymin <- 0
ymax <- 330

# 基因名的颜色，需大于等于pathway的数量，这里自定义了足够多的颜色
mycol <- c("darkgreen","chocolate4","blueviolet","#223D6C","#D20A13","#088247","#58CDD9","#7A142C","#5D90BA","#431A3D","#91612D","#6E568C","#E0367A","#D8D155","#64495D","#7CC767")

###########plot
if (plot_mode == "classic"){
  # 簡單的setting for color
  allDiff$color_transparent <- ifelse((allDiff$FDR < pvalCut & allDiff$logFC > logFCcut), "red", ifelse((allDiff$FDR < pvalCut & allDiff$logFC < -logFCcut), "blue","grey"))
  # 簡單的setting for size
  size <- ifelse((allDiff$FDR < pvalCut & abs(allDiff$logFC) > logFCcut), 4, 2)
  
} else if (plot_mode == "advanced") {
  # 複雜的的setting for color
  n1 <- length(allDiff[, 1])
  cols <- rep("grey", n1)
  names(cols)<- rownames(allDiff)
  
  #不同阈值的点的颜色
  cols[allDiff$FDR < pvalCut & allDiff$logFC >logFCcut]<- "#fdb462"
  cols[allDiff$FDR < pvalCut2 & allDiff$logFC > logFCcut2]<- "#fb8072"
  cols[allDiff$FDR < pvalCut & allDiff$logFC < -logFCcut]<- "#b3de69"
  cols[allDiff$FDR < pvalCut2 & allDiff$logFC < -logFCcut2]<- "#35978f"
  color_transparent <- adjustcolor(cols, alpha.f = 0.5)
  allDiff$color_transparent <- color_transparent
  
  # 複雜的的setting for size
  n1 <- length(allDiff[, 1])
  size <- rep(1, n1)
  
  #不同阈值的点的大小
  size[allDiff$FDR < pvalCut & allDiff$logFC > logFCcut]<- 1.5
  size[allDiff$FDR < pvalCut2 & allDiff$logFC > logFCcut2]<- 3
  size[allDiff$FDR < pvalCut3 & allDiff$logFC > logFCcut3]<- 4.5
  size[allDiff$FDR < pvalCut & allDiff$logFC < -logFCcut]<- 1.5
  size[allDiff$FDR < pvalCut2 & allDiff$logFC < -logFCcut2]<- 3
  size[allDiff$FDR < pvalCut3 & allDiff$logFC < -logFCcut3]<- 4.5
} else {
  stop("Unsupport mode")
}

# Construct the plot object
p1 <- ggplot(data=allDiff, aes(logFC, -log10(FDR))) +
  geom_point(alpha = 0.6, size = size, colour = allDiff$color_transparent) +
  
  labs(allDiff=bquote(~Log[2]~"(fold change)"), y=bquote(~-Log[10]~italic("P-value")), title="") + 
  ylim(c(ymin,ymax)) + 
  scale_x_continuous(
    breaks = c(-10, -5, -logFCcut, 0, logFCcut, 5, 10), #刻度线的位置
    labels = c(-10, -5, -logFCcut, 0, logFCcut, 5, 10),
    limits = c(-11, 11) #x轴范围，两侧对称才好看
  ) +
  #或用下面这行：
  xlim(c(xmin, xmax)) + 
  
  #画阈值分界线
  geom_vline(xintercept = c(-logFCcut, logFCcut), color="grey40", 
             linetype="longdash", lwd = 0.5) + #虚线的形状和粗细
  geom_hline(yintercept = -log10(pvalCut), color="grey40", 
             linetype="longdash", lwd = 0.5) +
  
  theme_bw(base_size = 12#, base_family = "Times" #修改字体
  ) +
  theme(panel.grid=element_blank())

if (plot_mode == "advanced") {
  p1 <- p1 + 
    geom_vline(xintercept = c(-logFCcut2, logFCcut2), color="grey40", 
               linetype="longdash", lwd = 0.5) +
    geom_hline(yintercept = -log10(pvalCut2), color="grey40", 
               linetype="longdash", lwd = 0.5)
}

# 突出显示候选基因
library(ggrepel)
p2 <- p1 + 
  # 在感兴趣的基因外面画个黑色圈
  geom_point(data = selectgenes, alpha = 1, size = 2, shape = 2, 
             stroke = 1, #圈粗细
             color = "black") +
  
  # 显示感兴趣的基因的基因名
  scale_color_manual(values = mycol) + 
  geom_text_repel(data = selectgenes, label=selectgenes$id,
                  show.legend = FALSE, #不显示图例
                  size = 2, box.padding = unit(0.35, "lines"), 
                  point.padding = unit(0.3, "lines")) +
  guides(color=guide_legend(title = NULL)) 

pdf(file="vol_selection.pdf", width = 5,height =5)
p2
dev.off()

#heatmap

#Type=c(rep("primarytumor",nonmetastasis),rep("new_tumor_event",metastasis))
#Type=read.table("clinical_initial.txt",sep="\t",header=T,check.names=F,row.names = 1)
#Type=c(rep("normal",nonmetastasis),rep("tumor",metastasis))
#Type=c(rep("non-extranodal_involvement",nonmetastasis),rep("extranodal_involvement",metastasis))
#Type=c(rep("low_mRNAsi",nonmetastasis),rep("high_mRNAsi",metastasis))
#Type=c(rep("non-metastasis",nonmetastasis),rep("metastasis",metastasis))
#Type=c(rep("normal whole blood",27),rep("spinal cord injury blood",25))
#Type=c(rep("Primary tumor",nonmetastasis),rep("Bone metastatic tumor",metastasis))
Type=c(rep("Primary tumor",nonmetastasis),rep("Metastatic tumor",metastasis))
names(Type)=colnames(hmExp)

plotdata = t(hmExp)

# rainbow是R的一个函数，用于产生彩虹色

E = normalizeBetweenArrays(plotdata, method="quantile")
plotdata = E


Type=as.data.frame(Type)
pdf(file="heatmap_initial.pdf",height=6,width=10)
pheatmap(t(plotdata), 
         annotation=Type, 
         color = colorRampPalette(c("#20B2AA", "white", "#C71585"))(50),
         cluster_cols =F,
         show_colnames = F,
         show_rownames = F,
         fontsize = 12,
         fontsize_row=3,
         fontsize_col=10)
dev.off()

#############
library(clusterProfiler)
library(msigdbr)
library(DOSE)
library(enrichplot)
library(ggplot2)
library(plyr)
library(dplyr)

gsym.fc = selectgenes
gsym.fc[1:3,]

rownames(gsym.fc) = gsym.fc$id

# cutoff
logFCcut <- 0 #log2-foldchange
adjPcut <- 1 #adj.P.value

# 筛选差异基因
geneup <- rownames(gsym.fc[gsym.fc$logFC > logFCcut & gsym.fc$FDR < adjPcut, ])
genedown <- rownames(gsym.fc[gsym.fc$logFC < -logFCcut & gsym.fc$FDR < adjPcut, ])
# 数量
length(geneup)

# 保存到文件，便于套用格式
write.table(geneup, "easy_input_up.txt", quote = F, row.names = F, col.names = F)
write.table(genedown, "easy_input_down.txt", quote = F, row.names = F, col.names = F)

#ORA富集分析
# 自定义函数
enrich_func <- function(x, gene, readable = FALSE) {
  en_result <- enricher(gene, TERM2GENE = x)
  if (readable & nrow(en_result) > 0) 
    en_result <- setReadable(en_result, 'org.Hs.eg.db', #物种
                             'ENTREZID')
  
  return(en_result)
}

## 数据处理函数
merge_result2 <- function(enrichResultList, output = "compareClusterResult") {
  if ( !is(enrichResultList, "list")) {
    stop("input should be a name list...")
  }
  if ( is.null(names(enrichResultList))) {
    stop("input should be a name list...")
  }
  x <- lapply(enrichResultList, as.data.frame)
  names(x) <- names(enrichResultList)
  y <- ldply(x, "rbind")   
  
  
  if (output == "compareClusterResult") {
    y <- plyr::rename(y, c(.id="Cluster"))
    y$Cluster = factor(y$Cluster, levels=names(enrichResultList))
    return(new("compareClusterResult",
               compareClusterResult = y))
  } 
  
  y <- plyr::rename(y, c(.id="Category"))
  if (output == "enrichResult") {
    return(new("enrichResult",
               result = y))        
  }
  
  if (output == "gseaResult") {
    return(new("gseaResult",
               result = y))        
  }   
}

keep_category <- function(em_ORA, n) {
  table_em <- as.numeric(table(em_ORA$Category))
  start <- rep(0, length(table_em) - 1)
  for(i in seq_len(length(table_em) - 1)) {
    start[i] <- sum(table_em[seq_len(i)])   
  }
  showCategorys <- sapply(table_em, function(x) min(n, x))
  start <- c(0, start) + 1
  end <- start + showCategorys - 1
  keep <- NULL
  for(i in seq_len(length(start))) {
    keep <- c(keep, c(start[i] : end[i]))
  } 
  return(keep)
}


enrich_filter <- function(em_result, showCategory) {
  keep <- keep_category(em_result, showCategory)
  em_result <- em_result[keep, ]
  if ("NES" %in% colnames(em_result))
    em_result$Count <- em_result$core_enrichment %>% 
    strsplit(split = "/")  %>%  
    vapply(length, FUN.VALUE = 1)
  return(em_result)
}

## 作图函数
em_plot <- function(em_1 = NULL, em_2 = NULL, showCategory = 2, fill = "p.adjust", hjust = 1) {
  
  fill <- match.arg(fill, c("Category", "p.adjust", "log10_p.adjust"))
  result1 <- enrich_filter(em_1, showCategory)     
  if (is.null(em_2)) { 
    result <- result1 
  } else {
    result2 <- enrich_filter(em_2, showCategory) 
    result2$Count <- -result2$Count          
    result <- rbind(result1, result2)
  }
  result$Category <- gsub("\n.*", "", result$Category)     
  result$log10_p.adjust <- log10(result$p.adjust)
  
  data_plot <- result[, c("ID", "Category", "p.adjust", "log10_p.adjust", "Count")]
  data_plot2 <- data_plot
  data_plot2$ID <- factor(data_plot2$ID, levels = unique(data_plot2$ID))
  data_plot2 <- plyr::rename(data_plot2, c("Count" = "gene_number"))
  h_just <- ifelse(data_plot2$gene_number < 0, -hjust, hjust)
  ggplot(data_plot2, aes_string(x = "gene_number", y = "ID", fill = fill)) + 
    geom_col() +       
    geom_text(aes_(x =~ gene_number + h_just, label =~ abs(gene_number)), 
              color="black") + 
    scale_x_continuous(label = abs,
                       expand = expansion(mult = c(.01, .01))) + #两侧留空
    theme_classic() + 
    ylab("") + 
    theme(axis.title.x = element_text(size = 15)) +     
    facet_grid(Category ~ ., scales="free", space="free") 
}

# 以人为例
gmt <- msigdbr(species = "Homo sapiens") 
gmt2 <- gmt%>%
  dplyr::select(gs_name, entrez_gene)
gmts <- split(gmt2, gmt$gs_cat)

# 先以上调表达的基因为例
# 加载基因名
geneup <- read.table("easy_input_up.txt")$V1

# 把gene symbol转换为ENTREZ ID
# 此处物种是人，其他物种的ID转换方法，请参考FigureYa52GOplot
geneup.id <- bitr(geneup, fromType = "SYMBOL", toType = "ENTREZID", OrgDb = "org.Hs.eg.db")

# 富集分析
em_ORAup <- setNames(lapply(gmts, enrich_func, geneup.id$ENTREZID, readable = TRUE), names(gmts)) %>%
  merge_result2(output = "enrichResult")

# 输出到文件
write.csv(em_ORAup@result, "output_ORA_up.csv", quote = F) 


#下调表达的基因也是一样的操作
genedown <- read.table("easy_input_down.txt")$V1
genedown.id <- bitr(genedown, fromType = "SYMBOL", toType = "ENTREZID", OrgDb = "org.Hs.eg.db")

em_ORAdown <- setNames(lapply(gmts, enrich_func, genedown.id$ENTREZID, readable = TRUE), names(gmts)) %>%
  merge_result2(output = "enrichResult")

# 上调表达基因的富集结果
pdf(file="ORA_up_DEG.pdf",width = 10,height = 8)
em_plot(em_ORAup, showCategory = 3, fill = "Category", hjust = 10) + scale_fill_brewer(palette="Set1")
dev.off()

# 下调表达基因的富集结果
pdf(file="ORA_down_DEG.pdf",width = 10,height = 8)
em_plot(em_ORAdown, showCategory = 3, fill = "Category", hjust = 5) + scale_fill_brewer(palette="Set1")
dev.off()

# 上调的画在右侧，下调的画在左侧
pdf(file="ORA_ALL_DEG.pdf",width = 10,height = 8)
em_plot(em_ORAup, em_ORAdown, showCategory = 3, fill = "Category", hjust = 12) + scale_fill_brewer(palette="Set1")
dev.off()

# 每种注释筛选2个term
keep1 <- keep_category(em_ORAup, 2)
keep2 <- keep_category(em_ORAdown, 2)
em_ora1 <- em_ORAup[keep1, ]
em_ora2 <- em_ORAdown[keep2, ]

# 上调画右边，下调画左边
em_ora2$Count <- -em_ora2$Count 
em_ora <- new("enrichResult",
              result = rbind(em_ora1, em_ora2))

# 画barplot
#barplot(em_ora, showCategory = nrow(em_ora)) + 
#    scale_x_continuous(label = abs) + 
#    facet_grid(Category ~ ., scales="free",space="free")

# 画dotplot
pdf(file="ORA_ALL_DEG_doplot.pdf",width = 12,height = 8)
dotplot(em_ora, showCategory = nrow(em_ora)) + 
  scale_x_continuous(label = abs) + 
  facet_grid(Category ~ ., scales="free",space="free")
dev.off()


##########DEG_keygene
fdrFilter=1                                                  
logFCfilter=0                                                   

#allDiff=topTable(fit2,adjust='fdr',number=200000)
rt=allDiff
diffExp=read.table("Group_symbol_FPKM.txt",sep="\t",header=T,check.names=F)
diffExp <- as.matrix(diffExp)
rownames(diffExp)=diffExp[,1]
exp=diffExp[,2:ncol(diffExp)]

dimnames=list(rownames(exp),colnames(exp))
diffExp=matrix(as.numeric(as.matrix(exp)),nrow=nrow(exp),dimnames=dimnames)

gene=read.table("gene_new.txt",sep="\t",header=T)
immuneDiffAll=rt[intersect(gene[,1],rownames(rt)),]
immuneDiffGene=intersect(gene[,1],rownames(allDiff))
hmExp=diffExp[immuneDiffGene,]
immuneDiffResult=immuneDiffAll[immuneDiffGene,]

immuneDiffResult=rbind(ID=colnames(immuneDiffResult),immuneDiffResult)
write.table(immuneDiffResult,file="Key_Diff.xls",sep="\t",col.names=F,quote=F)

immuneGeneExp=rbind(ID=colnames(hmExp),hmExp)
write.table(immuneGeneExp,file="Key_GeneExp.txt",sep="\t",quote=F,col.names=F)


#volcano
colnames(immuneDiffAll)[5]= "FDR"
allDiff= immuneDiffAll
allDiff$FDR[allDiff$FDR<=0]=2.22329540628561e-322
#volcano
#######plot
plot_mode <- "advanced" #酷炫版

logFCcut <- 0.3 #log2-foldchange
pvalCut <- 0.05 #P.value
adjPcut <- 0.05 #adj.P.value

#for advanced mode
logFCcut2 <- 1.5
logFCcut3 <- 3
pvalCut2 <- 0.001
pvalCut3 <- 0.00001

#置x，y軸的最大最小位置
xmin <- (range(allDiff$logFC)[1]- (range(allDiff$logFC)[1]+ 10))
xmax <- (range(allDiff$logFC)[1]+ (10-range(allDiff$logFC)[1]))
ymin <- 0
ymax <- 50

# 基因名的颜色，需大于等于pathway的数量，这里自定义了足够多的颜色
mycol <- c("darkgreen","chocolate4","blueviolet","#223D6C","#D20A13","#088247","#58CDD9","#7A142C","#5D90BA","#431A3D","#91612D","#6E568C","#E0367A","#D8D155","#64495D","#7CC767")

###########plot
if (plot_mode == "classic"){
  # 簡單的setting for color
  allDiff$color_transparent <- ifelse((allDiff$FDR < pvalCut & allDiff$logFC > logFCcut), "red", ifelse((allDiff$FDR < pvalCut & allDiff$logFC < -logFCcut), "blue","grey"))
  # 簡單的setting for size
  size <- ifelse((allDiff$FDR < pvalCut & abs(allDiff$logFC) > logFCcut), 4, 2)
  
} else if (plot_mode == "advanced") {
  # 複雜的的setting for color
  n1 <- length(allDiff[, 1])
  cols <- rep("grey", n1)
  names(cols)<- rownames(allDiff)
  
  #不同阈值的点的颜色
  cols[allDiff$FDR < pvalCut & allDiff$logFC >logFCcut]<- "#fdb462"
  cols[allDiff$FDR < pvalCut2 & allDiff$logFC > logFCcut2]<- "#fb8072"
  cols[allDiff$FDR < pvalCut & allDiff$logFC < -logFCcut]<- "#b3de69"
  cols[allDiff$FDR < pvalCut2 & allDiff$logFC < -logFCcut2]<- "#35978f"
  color_transparent <- adjustcolor(cols, alpha.f = 0.5)
  allDiff$color_transparent <- color_transparent
  
  # 複雜的的setting for size
  n1 <- length(allDiff[, 1])
  size <- rep(1, n1)
  
  #不同阈值的点的大小
  size[allDiff$FDR < pvalCut & allDiff$logFC > logFCcut]<- 1.5
  size[allDiff$FDR < pvalCut2 & allDiff$logFC > logFCcut2]<- 3
  size[allDiff$FDR < pvalCut3 & allDiff$logFC > logFCcut3]<- 4.5
  size[allDiff$FDR < pvalCut & allDiff$logFC < -logFCcut]<- 1.5
  size[allDiff$FDR < pvalCut2 & allDiff$logFC < -logFCcut2]<- 3
  size[allDiff$FDR < pvalCut3 & allDiff$logFC < -logFCcut3]<- 4.5
  
} else {
  stop("Unsupport mode")
}

# Construct the plot object
p1 <- ggplot(data=allDiff, aes(logFC, -log10(FDR))) +
  geom_point(alpha = 0.6, size = size, colour = allDiff$color_transparent) +
  
  labs(allDiff=bquote(~Log[2]~"(fold change)"), y=bquote(~-Log[10]~italic("P-value")), title="") + 
  ylim(c(ymin,ymax)) + 
  scale_x_continuous(
    breaks = c(-10, -5, -logFCcut, 0, logFCcut, 5, 10), #刻度线的位置
    labels = c(-10, -5, -logFCcut, 0, logFCcut, 5, 10),
    limits = c(-11, 11) #x轴范围，两侧对称才好看
  ) +
  #或用下面这行：
  xlim(c(xmin, xmax)) + 
  
  #画阈值分界线
  geom_vline(xintercept = c(-logFCcut, logFCcut), color="grey40", 
             linetype="longdash", lwd = 0.5) + #虚线的形状和粗细
  geom_hline(yintercept = -log10(pvalCut), color="grey40", 
             linetype="longdash", lwd = 0.5) +
  
  theme_bw(base_size = 12#, base_family = "Times" #修改字体
  ) +
  theme(panel.grid=element_blank())

if (plot_mode == "advanced") {
  p1 <- p1 + 
    geom_vline(xintercept = c(-logFCcut2, logFCcut2), color="grey40", 
               linetype="longdash", lwd = 0.5) +
    geom_hline(yintercept = -log10(pvalCut2), color="grey40", 
               linetype="longdash", lwd = 0.5)
}
pdf(file="vol_keygene.pdf",5,5)
p1
dev.off()

############
selectedGeneID <- read.table("gene_new.txt",sep="\t",header=T,check.names=F)
head(selectedGeneID)

# 提取感兴趣的基因的差异分析结果
allDiff$id <- row.names(allDiff)
selectgenes <- merge(selectedGeneID, allDiff, by = "id")
head(selectgenes)

#volcano
#######plot
plot_mode <- "advanced" #酷炫版

logFCcut <- 0.3 #log2-foldchange
pvalCut <- 0.05 #P.value
adjPcut <- 0.05 #adj.P.value

#for advanced mode
logFCcut2 <- 1.5
logFCcut3 <- 3
pvalCut2 <- 0.001
pvalCut3 <- 0.00001

#置x，y軸的最大最小位置
xmin <- (range(allDiff$logFC)[1]- (range(allDiff$logFC)[1]+ 10))
xmax <- (range(allDiff$logFC)[1]+ (10-range(allDiff$logFC)[1]))
ymin <- 0
ymax <- 50

# 基因名的颜色，需大于等于pathway的数量，这里自定义了足够多的颜色
mycol <- c("darkgreen","chocolate4","blueviolet","#223D6C","#D20A13","#088247","#58CDD9","#7A142C","#5D90BA","#431A3D","#91612D","#6E568C","#E0367A","#D8D155","#64495D","#7CC767")

###########plot
if (plot_mode == "classic"){
  # 簡單的setting for color
  allDiff$color_transparent <- ifelse((allDiff$FDR < pvalCut & allDiff$logFC > logFCcut), "red", ifelse((allDiff$FDR < pvalCut & allDiff$logFC < -logFCcut), "blue","grey"))
  # 簡單的setting for size
  size <- ifelse((allDiff$FDR < pvalCut & abs(allDiff$logFC) > logFCcut), 4, 2)
  
} else if (plot_mode == "advanced") {
  # 複雜的的setting for color
  n1 <- length(allDiff[, 1])
  cols <- rep("grey", n1)
  names(cols)<- rownames(allDiff)
  
  #不同阈值的点的颜色
  cols[allDiff$FDR < pvalCut & allDiff$logFC >logFCcut]<- "#fdb462"
  cols[allDiff$FDR < pvalCut2 & allDiff$logFC > logFCcut2]<- "#fb8072"
  cols[allDiff$FDR < pvalCut & allDiff$logFC < -logFCcut]<- "#b3de69"
  cols[allDiff$FDR < pvalCut2 & allDiff$logFC < -logFCcut2]<- "#35978f"
  color_transparent <- adjustcolor(cols, alpha.f = 0.5)
  allDiff$color_transparent <- color_transparent
  
  # 複雜的的setting for size
  n1 <- length(allDiff[, 1])
  size <- rep(1, n1)
  
  #不同阈值的点的大小
  size[allDiff$FDR < pvalCut & allDiff$logFC > logFCcut]<- 1.5
  size[allDiff$FDR < pvalCut2 & allDiff$logFC > logFCcut2]<- 3
  size[allDiff$FDR < pvalCut3 & allDiff$logFC > logFCcut3]<- 4.5
  size[allDiff$FDR < pvalCut & allDiff$logFC < -logFCcut]<- 1.5
  size[allDiff$FDR < pvalCut2 & allDiff$logFC < -logFCcut2]<- 3
  size[allDiff$FDR < pvalCut3 & allDiff$logFC < -logFCcut3]<- 4.5  
} else {
  stop("Unsupport mode")
}

# Construct the plot object
p1 <- ggplot(data=allDiff, aes(logFC, -log10(FDR))) +
  geom_point(alpha = 0.6, size = size, colour = allDiff$color_transparent) +
  
  labs(allDiff=bquote(~Log[2]~"(fold change)"), y=bquote(~-Log[10]~italic("P-value")), title="") + 
  ylim(c(ymin,ymax)) + 
  scale_x_continuous(
    breaks = c(-10, -5, -logFCcut, 0, logFCcut, 5, 10), #刻度线的位置
    labels = c(-10, -5, -logFCcut, 0, logFCcut, 5, 10),
    limits = c(-11, 11) #x轴范围，两侧对称才好看
  ) +
  #或用下面这行：
  xlim(c(xmin, xmax)) + 
  
  #画阈值分界线
  geom_vline(xintercept = c(-logFCcut, logFCcut), color="grey40", 
             linetype="longdash", lwd = 0.5) + #虚线的形状和粗细
  geom_hline(yintercept = -log10(pvalCut), color="grey40", 
             linetype="longdash", lwd = 0.5) +
  
  theme_bw(base_size = 12#, base_family = "Times" #修改字体
  ) +
  theme(panel.grid=element_blank())

if (plot_mode == "advanced") {
  p1 <- p1 + 
    geom_vline(xintercept = c(-logFCcut2, logFCcut2), color="grey40", 
               linetype="longdash", lwd = 0.5) +
    geom_hline(yintercept = -log10(pvalCut2), color="grey40", 
               linetype="longdash", lwd = 0.5)
}
# 突出显示候选基因
library(ggrepel)
p2 <- p1 + 
  # 在感兴趣的基因外面画个黑色圈
  geom_point(data = selectgenes, alpha = 1, size = 1, shape = 2, 
             stroke = 1, #圈粗细
             color = "black") +
  
  # 显示感兴趣的基因的基因名
  scale_color_manual(values = mycol) + 
  geom_text_repel(data = selectgenes, label=selectgenes$id,
                  show.legend = FALSE, #不显示图例
                  size = 2, box.padding = unit(0.35, "lines"), 
                  point.padding = unit(0.3, "lines")) +
  guides(color=guide_legend(title = NULL)) 

pdf(file="vol_key_gene_selection.pdf", width = 5,height =5)
p2
dev.off()


#####heatmap
#Type=c(rep("normal",nonmetastasis),rep("tumor",metastasis))
#Type=c(rep("Primary tumor",nonmetastasis),rep("Metastatic tumor",metastasis))
#Type=c(rep("Primary tumor",nonmetastasis),rep("Bone metastatic tumor",metastasis))
Type=c(rep("Primary tumor",nonmetastasis),rep("Metastatic tumor",metastasis))
names(Type)=colnames(hmExp)
hmExp=log2(hmExp+1)
Type=as.data.frame(Type)

plotdata = t(hmExp)

# rainbow是R的一个函数，用于产生彩虹色

E = normalizeBetweenArrays(plotdata, method="quantile")

plotdata = E

pdf(file="heatmap_keygene.pdf",height=6,width=10)
pheatmap(t(plotdata), 
         annotation=Type, 
         color =colorRampPalette(c("#20B2AA", "white", "#C71585"))(50),
         cluster_cols =F,
         show_colnames = F,
         show_rownames = T,
         fontsize = 12,
         fontsize_row=8,
         fontsize_col=10)
dev.off()

##########DEG_keygene
fdrFilter=0.05                                                 
logFCfilter=1                                                   


rt=diffSig
diffExp=read.table("Group_symbol_FPKM.txt",sep="\t",header=T,check.names=F)
diffExp <- as.matrix(diffExp)
rownames(diffExp)=diffExp[,1]
exp=diffExp[,2:ncol(diffExp)]

dimnames=list(rownames(exp),colnames(exp))
diffExp=matrix(as.numeric(as.matrix(exp)),nrow=nrow(exp),dimnames=dimnames)

gene=read.table("TF.txt",sep="\t",header=T)
immuneDiffAll=rt[intersect(gene[,1],rownames(rt)),]
immuneDiffGene=intersect(gene[,1],rownames(diffSig))
hmExp=diffExp[immuneDiffGene,]
immuneDiffResult=immuneDiffAll[immuneDiffGene,]

immuneDiffResult=rbind(ID=colnames(immuneDiffResult),immuneDiffResult)
write.table(immuneDiffResult,file="Key_TF.xls",sep="\t",col.names=F,quote=F)

immuneGeneExp=rbind(ID=colnames(hmExp),hmExp)
write.table(immuneGeneExp,file="Key_TF.txt",sep="\t",quote=F,col.names=F)


#volcano
colnames(immuneDiffAll)[5]= "FDR"
allDiff= immuneDiffAll
allDiff$FDR[allDiff$FDR<=0]=2.22329540628561e-322
#######plot
plot_mode <- "advanced" #酷炫版

logFCcut <- 0.3 #log2-foldchange
pvalCut <- 0.05 #P.value
adjPcut <- 0.05 #adj.P.value

#for advanced mode
logFCcut2 <- 1.5
logFCcut3 <- 3
pvalCut2 <- 0.001
pvalCut3 <- 0.00001

#置x，y軸的最大最小位置
xmin <- (range(allDiff$logFC)[1]- (range(allDiff$logFC)[1]+ 10))
xmax <- (range(allDiff$logFC)[1]+ (10-range(allDiff$logFC)[1]))
ymin <- 0
ymax <- 200

# 基因名的颜色，需大于等于pathway的数量，这里自定义了足够多的颜色
mycol <- c("darkgreen","chocolate4","blueviolet","#223D6C","#D20A13","#088247","#58CDD9","#7A142C","#5D90BA","#431A3D","#91612D","#6E568C","#E0367A","#D8D155","#64495D","#7CC767")

###########plot
if (plot_mode == "classic"){
  # 簡單的setting for color
  allDiff$color_transparent <- ifelse((allDiff$FDR < pvalCut & allDiff$logFC > logFCcut), "red", ifelse((allDiff$FDR < pvalCut & allDiff$logFC < -logFCcut), "blue","grey"))
  # 簡單的setting for size
  size <- ifelse((allDiff$FDR < pvalCut & abs(allDiff$logFC) > logFCcut), 4, 2)
  
} else if (plot_mode == "advanced") {
  # 複雜的的setting for color
  n1 <- length(allDiff[, 1])
  cols <- rep("grey", n1)
  names(cols)<- rownames(allDiff)
  
  #不同阈值的点的颜色
  cols[allDiff$FDR < pvalCut & allDiff$logFC >logFCcut]<- "#fdb462"
  cols[allDiff$FDR < pvalCut2 & allDiff$logFC > logFCcut2]<- "#fb8072"
  cols[allDiff$FDR < pvalCut & allDiff$logFC < -logFCcut]<- "#b3de69"
  cols[allDiff$FDR < pvalCut2 & allDiff$logFC < -logFCcut2]<- "#35978f"
  color_transparent <- adjustcolor(cols, alpha.f = 0.5)
  allDiff$color_transparent <- color_transparent
  
  # 複雜的的setting for size
  n1 <- length(allDiff[, 1])
  size <- rep(1, n1)
  
  #不同阈值的点的大小
  size[allDiff$FDR < pvalCut & allDiff$logFC > logFCcut]<- 1.5
  size[allDiff$FDR < pvalCut2 & allDiff$logFC > logFCcut2]<- 3
  size[allDiff$FDR < pvalCut3 & allDiff$logFC > logFCcut3]<- 4.5
  size[allDiff$FDR < pvalCut & allDiff$logFC < -logFCcut]<- 1.5
  size[allDiff$FDR < pvalCut2 & allDiff$logFC < -logFCcut2]<- 3
  size[allDiff$FDR < pvalCut3 & allDiff$logFC < -logFCcut3]<- 4.5  
} else {
  stop("Unsupport mode")
}

# Construct the plot object
p1 <- ggplot(data=allDiff, aes(logFC, -log10(FDR))) +
  geom_point(alpha = 0.6, size = size, colour = allDiff$color_transparent) +
  
  labs(allDiff=bquote(~Log[2]~"(fold change)"), y=bquote(~-Log[10]~italic("P-value")), title="") + 
  ylim(c(ymin,ymax)) + 
  scale_x_continuous(
    breaks = c(-10, -5, -logFCcut, 0, logFCcut, 5, 10), #刻度线的位置
    labels = c(-10, -5, -logFCcut, 0, logFCcut, 5, 10),
    limits = c(-11, 11) #x轴范围，两侧对称才好看
  ) +
  #或用下面这行：
  xlim(c(xmin, xmax)) + 
  
  #画阈值分界线
  geom_vline(xintercept = c(-logFCcut, logFCcut), color="grey40", 
             linetype="longdash", lwd = 0.5) + #虚线的形状和粗细
  geom_hline(yintercept = -log10(pvalCut), color="grey40", 
             linetype="longdash", lwd = 0.5) +
  
  theme_bw(base_size = 12#, base_family = "Times" #修改字体
  ) +
  theme(panel.grid=element_blank())

if (plot_mode == "advanced") {
  p1 <- p1 + 
    geom_vline(xintercept = c(-logFCcut2, logFCcut2), color="grey40", 
               linetype="longdash", lwd = 0.5) +
    geom_hline(yintercept = -log10(pvalCut2), color="grey40", 
               linetype="longdash", lwd = 0.5)
}
pdf(file="vol_TF.pdf",5,5)
p1
dev.off()


#####heatmap
#Type=c(rep("Primary tumor",nonmetastasis),rep("Metastatic tumor",metastasis))
#Type=c(rep("Primary tumor",nonmetastasis),rep("Bone metastatic tumor",metastasis))
Type=c(rep("Primary tumor",nonmetastasis),rep("Metastatic tumor",metastasis))
Type=c(rep("normal",nonmetastasis),rep("tumor",metastasis))
names(Type)=colnames(hmExp)
hmExp=log2(hmExp+1)
Type=as.data.frame(Type)

plotdata = t(hmExp)

# rainbow是R的一个函数，用于产生彩虹色

E = normalizeBetweenArrays(plotdata, method="quantile")

plotdata = E

pdf(file="heatmap_TF.pdf",height=6,width=10)
pheatmap(t(plotdata), 
         annotation=Type, 
         color =colorRampPalette(c("#20B2AA", "white", "#C71585"))(50),
         cluster_cols =F,
         cluster_rows =F,
         show_colnames = F,
         show_rownames = T,
         fontsize = 12,
         fontsize_row=6,
         fontsize_col=10)
dev.off()

####################
library(survival)
pFilter=0.05
rt=read.table("expTime.txt",header=T,sep="\t",check.names=F,row.names=1)  

outTab=data.frame()
sigGenes=c("futime","fustat")
for(i in colnames(rt[,3:ncol(rt)])){
  cox <- coxph(Surv(futime, fustat) ~ rt[,i], data = rt)
  coxSummary = summary(cox)
  coxP=coxSummary$coefficients[,"Pr(>|z|)"]
  if(coxP<pFilter){
    sigGenes=c(sigGenes,i)
    outTab=rbind(outTab,
                 cbind(id=i,
                       HR=coxSummary$conf.int[,"exp(coef)"],
                       HR.95L=coxSummary$conf.int[,"lower .95"],
                       HR.95H=coxSummary$conf.int[,"upper .95"],
                       pvalue=coxSummary$coefficients[,"Pr(>|z|)"])
    )
  }
}
write.table(outTab,file="uniCox.txt",sep="\t",row.names=F,quote=F)
uniSigExp=rt[,sigGenes]
uniSigExp=cbind(id=row.names(uniSigExp),uniSigExp)
write.table(uniSigExp,file="uniSigExp.txt",sep="\t",row.names=F,quote=F)

rt <- read.table("uniCox.txt",header=T,sep="\t",row.names=1,check.names=F)
gene <- rownames(rt)
hr <- sprintf("%.5f",rt$"HR")
hrLow  <- sprintf("%.5f",rt$"HR.95L")
hrHigh <- sprintf("%.5f",rt$"HR.95H")
Hazard.ratio <- paste0(hr,"(",hrLow,"-",hrHigh,")")
pVal <- ifelse(rt$pvalue<0.00001, "<0.00001", sprintf("%.5f", rt$pvalue))

pdf(file="forest.pdf", width = 10,height =6)
n <- nrow(rt)
nRow <- n+1
ylim <- c(1,nRow)
layout(matrix(c(1,2),nc=2),width=c(3,2.5))

xlim = c(0,3)
par(mar=c(4,2.5,2,1))
plot(1,xlim=xlim,ylim=ylim,type="n",axes=F,xlab="",ylab="")
text.cex=0.8
text(0,n:1,gene,adj=0,cex=text.cex)
text(1.5-0.5*0.2,n:1,pVal,adj=1,cex=text.cex);text(1.5-0.5*0.2,n+1,'pvalue',cex=text.cex,font=2,adj=1)
text(3,n:1,Hazard.ratio,adj=1,cex=text.cex);text(3,n+1,'Hazard ratio',cex=text.cex,font=2,adj=1,)

par(mar=c(4,1,2,1),mgp=c(2,0.5,0))
xlim = c(0.93,1.04)
plot(1,xlim=xlim,ylim=ylim,type="n",axes=F,ylab="",xaxs="i",xlab="Hazard ratio")
arrows(as.numeric(hrLow),n:1,as.numeric(hrHigh),n:1,angle=90,code=3,length=0.05,col="darkblue",lwd=2.5)
abline(v=1,col="black",lty=2,lwd=2)
boxcolor = ifelse(as.numeric(hr) > 1,'#fdb462', '#80b1d3')
points(as.numeric(hr), n:1, pch = 15, col = boxcolor, cex=1.3)
axis(1)
dev.off()

########处理uniSigExp.txt
#######lasso
rt=read.table("uniSigExp.txt",header=T,sep="\t",row.names=1,check.names=F)
rt$futime[rt$futime<=0]=1

x=as.matrix(rt[,c(3:ncol(rt))])
y=data.matrix(Surv(rt$futime,rt$fustat))

fit <- glmnet(x, y, family = "cox", maxit = 1000)
pdf("lambda.pdf")
plot(fit, xvar = "lambda", label = TRUE)
dev.off()

cvfit <- cv.glmnet(x, y, family="cox", maxit = 1000)
pdf("cvfit.pdf")
plot(cvfit)
abline(v=log(c(cvfit$lambda.min,cvfit$lambda.1se)),lty="dashed")
dev.off()

coef <- coef(fit, s = cvfit$lambda.min)
index <- which(as.vector(coef != 0))
actCoef <- coef[index]
lassoGene=row.names(coef)[index]
lassoGene=c("futime","fustat",lassoGene)
lassoSigExp=rt[,lassoGene]
lassoSigExp=cbind(id=row.names(lassoSigExp),lassoSigExp)
write.table(lassoSigExp,file="lassoSigExp.txt",sep="\t",row.names=F,quote=F)


########muticox##uniSigExp.txt
rt=read.table("uniSigExp.txt",header=T,sep="\t",check.names=F,row.names=1)   
#rt=read.table("lassoSigExp.txt",header=T,sep="\t",check.names=F,row.names=1) 

rt$futime=rt$futime

multiCox=coxph(Surv(futime, fustat) ~ ., data = rt)
#multiCox=step(multiCox,direction = "both")
multiCoxSum=summary(multiCox)

outTab=data.frame()
outTab=cbind(
  coef=multiCoxSum$coefficients[,"coef"],
  HR=multiCoxSum$conf.int[,"exp(coef)"],
  HR.95L=multiCoxSum$conf.int[,"lower .95"],
  HR.95H=multiCoxSum$conf.int[,"upper .95"],
  pvalue=multiCoxSum$coefficients[,"Pr(>|z|)"])
outTab=cbind(id=row.names(outTab),outTab)
outTab=gsub("`","",outTab)
write.table(outTab,file="multiCox.xls",sep="\t",row.names=F,quote=F)

riskScore=predict(multiCox,type="risk",newdata=rt)
coxGene=rownames(multiCoxSum$coefficients)
coxGene=gsub("`","",coxGene)
outCol=c("futime","fustat",coxGene)
risk=as.vector(ifelse(riskScore>median(riskScore),"high","low"))
write.table(cbind(id=rownames(cbind(rt[,outCol],riskScore,risk)),cbind(rt[,outCol],riskScore,risk)),
            file="risk.txt",
            sep="\t",
            quote=F,
            row.names=F)


######RISK
Sys.setenv(LANGUAGE = "en") #显示英文报错信息
options(stringsAsFactors = FALSE) #禁止chr转成factor

data <- read.table("risk.txt",sep="\t",header=T,check.names = 1)
data[1:2, 1:8]

# risk score，用于画顶部散点图
rs <- data$riskScore
names(rs) <- rownames(data)
rs_data <- data.frame(x=1:length(rs),rs=as.numeric(sort(rs)))
# 用中值分组
rs_data$Risk <- ifelse(rs_data$rs>=median(rs_data$rs), "High-risk", "Low-risk")
head(rs_data)

# follow-up，用于画中间B图
surv_data <- data.frame(x=1:length(rs),
                        t=data[names(sort(rs)),'futime'],
                        s=data[names(sort(rs)),'fustat']) 
surv_data$Status <- as.factor(ifelse(surv_data$s==0,'Alive','Death'))
head(surv_data)

######plot.A
pdf("risksline.pdf", 6, 4)
ggplot(rs_data, aes(x=x,y=rs))+
  geom_point(aes(col=Risk),size=0.5)+
  scale_color_manual(labels=c("High-risk","Low-risk"), 
                     #guide_legend(guide = NULL), #如果不想画图例就删掉#
                     name="Risk score", values =c("#DC0000FF", "#00A087FF")) + 
  
  # 画竖向虚线
  geom_segment(aes(x = sum(rs_data$Risk=="Low-risk"),
                   y = 0, 
                   xend = sum(rs_data$Risk=="Low-risk"), 
                   yend = max(rs_data$rs)), linetype="dashed", size = 0.6)+
  # 画横线
  #geom_segment(aes(x=0,y=median(rs_data$rs),
  #                 xend=nrow(rs_data),
  #                 yend=median(rs_data$rs)),linetype="dashed", size = 0.3)+
  
  # 写文字Cutoff:
  #geom_text(aes(x=sum(rs_data$Risk=="Low-risk")/2,
  #              y=median(rs_data$rs)+8,
  #              label=paste0("Cutoff: ",round(median(rs_data$rs),3))),
  #          col ="black",size = 4,alpha=0.8)+
  
theme(axis.title.x=element_blank()) +
  scale_x_continuous(limits = c(0,NA),expand = c(0,0)) +
  labs(y="Risk score",x="",fill="Risk") +
  #scale_colour_discrete(name="Risk scores") +
  theme_classic() +
  theme(axis.ticks.x=element_blank(),
        axis.line = element_blank(), #如果想像example2那样画坐标轴，就删掉这行
        axis.text.x=element_blank())
dev.off()

#######plot.B
pdf("riskscater.pdf", 6, 4)
ggplot(surv_data,aes(x=x,y=t))+
  geom_point(aes(col=Status),size=0.5)+
  geom_vline(aes(xintercept=sum(rs_data$Risk=="Low-risk")),size=0.6,linetype="dashed")+
  scale_x_continuous(limits = c(0,NA),expand = c(0,0))+
  scale_color_manual(labels=c("Alive","Dead"),
                     values =c("#00A087FF","#DC0000FF"))+
  labs(y="OS(months)",x="")+
  theme_classic()+
  theme(axis.ticks.x=element_blank(),
        axis.line = element_blank(), #如果想像example2那样不画坐标轴，就删掉前面的#
        axis.text.x=element_blank())
dev.off()

######plot.C
rt=read.table("risk.txt",header=T,sep="\t")
rt$futime=rt$futime/30
diff=survdiff(Surv(futime, fustat) ~risk,data = rt)
pValue=1-pchisq(diff$chisq,df=1)
pValue=signif(pValue,4)
pValue=format(pValue, scientific = TRUE)

fit <- survfit(Surv(futime, fustat) ~ risk, data = rt)

pdf("riskKM.pdf", 7, 6)
ggsurvplot(fit, 
           data=rt,
           conf.int=TRUE,
           pval=paste0("p=",pValue),
           pval.size=4,
           risk.table=TRUE,
           legend.labs=c("High risk", "Low risk"),
           legend.title="Risk",
           xlab="Time(months)",
           break.time.by = 24,
           risk.table.title="",
           palette=c("#00A087FF", "#DC0000FF"),
           risk.table.height=.25)
dev.off()

#######roc
library(survivalROC)
rt=read.table("risk.txt",header=T,sep="\t",check.names=F,row.names=1)  
rt$futime=rt$futime/365
pdf(file="ROC.pdf",width=4,height=4)
par(oma=c(0.5,1,0,1),font.lab=1.5,font.axis=1.5)
roc=survivalROC(Stime=rt$futime, status=rt$fustat, marker = rt$riskScore, 
                predict.time =4, method="KM")
plot(roc$FP, roc$TP, type="l", xlim=c(0,1), ylim=c(0,1),col='#fdb462', 
     xlab="False positive rate", ylab="True positive rate",
     main=paste("ROC curve (", "AUC = ",sprintf("%.3f",roc$AUC),")"),
     lwd = 2, cex.main=1.3, cex.lab=1.2, cex.axis=1.2, font=1.2)
abline(0,1)
dev.off()

##############forest_final
library(survival)
pFilter=0.05                    
rt=read.table("lassoSigExp.txt",header=T,sep="\t",check.names=F,row.names=1)  

outTab=data.frame()
sigGenes=c("futime","fustat")
for(i in colnames(rt[,3:ncol(rt)])){
  cox <- coxph(Surv(futime, fustat) ~ rt[,i], data = rt)
  coxSummary = summary(cox)
  coxP=coxSummary$coefficients[,"Pr(>|z|)"]
  if(coxP<pFilter){
    sigGenes=c(sigGenes,i)
    outTab=rbind(outTab,
                 cbind(id=i,
                       HR=coxSummary$conf.int[,"exp(coef)"],
                       HR.95L=coxSummary$conf.int[,"lower .95"],
                       HR.95H=coxSummary$conf.int[,"upper .95"],
                       pvalue=coxSummary$coefficients[,"Pr(>|z|)"])
    )
  }
}
write.table(outTab,file="uniCox_lasso.txt",sep="\t",row.names=F,quote=F)
uniSigExp=rt[,sigGenes]
uniSigExp=cbind(id=row.names(uniSigExp),uniSigExp)
write.table(uniSigExp,file="uniSigExp_lasso.txt",sep="\t",row.names=F,quote=F)

rt <- read.table("uniCox_lasso.txt",header=T,sep="\t",row.names=1,check.names=F)
gene <- rownames(rt)
hr <- sprintf("%.5f",rt$"HR")
hrLow  <- sprintf("%.5f",rt$"HR.95L")
hrHigh <- sprintf("%.5f",rt$"HR.95H")
Hazard.ratio <- paste0(hr,"(",hrLow,"-",hrHigh,")")
pVal <- ifelse(rt$pvalue<0.00001, "<0.00001", sprintf("%.5f", rt$pvalue))

pdf(file="forest_final.pdf", width = 10,height =6)
n <- nrow(rt)
nRow <- n+1
ylim <- c(1,nRow)
layout(matrix(c(1,2),nc=2),width=c(3,2.5))

xlim = c(0,3)
par(mar=c(4,2.5,2,1))
plot(1,xlim=xlim,ylim=ylim,type="n",axes=F,xlab="",ylab="")
text.cex=0.8
text(0,n:1,gene,adj=0,cex=text.cex)
text(1.5-0.5*0.2,n:1,pVal,adj=1,cex=text.cex);text(1.5-0.5*0.2,n+1,'pvalue',cex=text.cex,font=2,adj=1)
text(3,n:1,Hazard.ratio,adj=1,cex=text.cex);text(3,n+1,'Hazard ratio',cex=text.cex,font=2,adj=1,)

par(mar=c(4,1,2,1),mgp=c(2,0.5,0))
xlim =c(0.93,1.04)
plot(1,xlim=xlim,ylim=ylim,type="n",axes=F,ylab="",xaxs="i",xlab="Hazard ratio")
arrows(as.numeric(hrLow),n:1,as.numeric(hrHigh),n:1,angle=90,code=3,length=0.05,col="darkblue",lwd=2.5)
abline(v=1,col="black",lty=2,lwd=2)
boxcolor = ifelse(as.numeric(hr) > 1,'#fdb462', '#80b1d3')
points(as.numeric(hr), n:1, pch = 15, col = boxcolor, cex=1.3)
axis(1)
dev.off()

########PCA
library(limma)
library(scatterplot3d)

risk=read.table("risk.txt",sep="\t",header=T,row.names=1)
data=risk[,3:(ncol(risk)-2)]
group=as.vector(risk[,"risk"])

data.class <- rownames(data)
data.pca <- prcomp(data, scale. = TRUE)

color=ifelse(group=="low",3,2)
pcaPredict=predict(data.pca)
pdf(file="riskGene.PCA.pdf",width=4,height=4)
s3d=scatterplot3d(pcaPredict[,1:3], pch = 16, color=color)
legend("top", legend = c("Low risk","High risk"),pch = 16, inset = -0.2, xpd = TRUE, horiz = TRUE,col=c(3,2))
dev.off()

##########indpendent factor
###########处理clinical.txt
#############uniIndep
library(survival)
library(forestplot)

clrs <- fpColors(box="#80b1d3",line="darkblue", summary="royalblue")  
rt=read.table("indepInput.txt",header=T,sep="\t",check.names=F,row.names=1)

rt[,"riskScore"] <- (rt$riskScore-min(rt$riskScore))/(max(rt$riskScore)-min(rt$riskScore))

outTab=data.frame()
for(i in colnames(rt[,3:ncol(rt)])){
  cox <- coxph(Surv(futime, fustat) ~ rt[,i], data = rt)
  coxSummary = summary(cox)
  coxP=coxSummary$coefficients[,"Pr(>|z|)"]
  outTab=rbind(outTab,
               cbind(id=i,
                     HR=coxSummary$conf.int[,"exp(coef)"],
                     HR.95L=coxSummary$conf.int[,"lower .95"],
                     HR.95H=coxSummary$conf.int[,"upper .95"],
                     pvalue=coxSummary$coefficients[,"Pr(>|z|)"])
  )
}
write.table(outTab,file="uniCox_independent.xls",sep="\t",row.names=F,quote=F)

rt=read.table("uniCox_independent.xls",header=T,sep="\t",row.names=1,check.names=F)
data=as.matrix(rt)
HR=data[,1:3]
hr=sprintf("%.3f",HR[,"HR"])
hrLow=sprintf("%.3f",HR[,"HR.95L"])
hrHigh=sprintf("%.3f",HR[,"HR.95H"])
pVal=data[,"pvalue"]
pVal=ifelse(pVal<0.001, "<0.001", sprintf("%.3f", pVal))
tabletext <- 
  list(c(NA, rownames(HR)),
       append("pvalue", pVal),
       append("Hazard ratio",paste0(hr,"(",hrLow,"-",hrHigh,")")) ) 
pdf(file="uniIndep_forest.pdf",onefile = FALSE,
    width = 8,         
    height = 4,      
)
forestplot(tabletext, 
           rbind(rep(NA, 3), HR),
           col=clrs,
           graphwidth=unit(50, "mm"),
           xlog=T,
           lwd.ci=2,
           boxsize=0.3,
           xlab="Hazard ratio"
)
dev.off()

###########multiIndep
clrs <- fpColors(box="#fdb462",line="darkblue", summary="royalblue")    
rt=read.table("indepInput.txt",header=T,sep="\t",check.names=F,row.names=1)

multiCox=coxph(Surv(futime, fustat) ~ ., data = rt)
multiCoxSum=summary(multiCox)

outTab=data.frame()
outTab=cbind(
  HR=multiCoxSum$conf.int[,"exp(coef)"],
  HR.95L=multiCoxSum$conf.int[,"lower .95"],
  HR.95H=multiCoxSum$conf.int[,"upper .95"],
  pvalue=multiCoxSum$coefficients[,"Pr(>|z|)"])
outTab=cbind(id=row.names(outTab),outTab)
write.table(outTab,file="multiCox_independent.xls",sep="\t",row.names=F,quote=F)

rt=read.table("multiCox_independent.xls",header=T,sep="\t",row.names=1,check.names=F)
data=as.matrix(rt)
HR=data[,1:3]
hr=sprintf("%.3f",HR[,"HR"])
hrLow=sprintf("%.3f",HR[,"HR.95L"])
hrHigh=sprintf("%.3f",HR[,"HR.95H"])
pVal=data[,"pvalue"]
pVal=ifelse(pVal<0.001, "<0.001", sprintf("%.3f", pVal))
tabletext <- 
  list(c(NA, rownames(HR)),
       append("pvalue", pVal),
       append("Hazard ratio",paste0(hr,"(",hrLow,"-",hrHigh,")")) )    
pdf(file="multiIndep_forest.pdf",onefile = FALSE,
    width = 8,        
    height = 4,          
)
forestplot(tabletext, 
           rbind(rep(NA, 3), HR),
           col=clrs,
           graphwidth=unit(50, "mm"),
           xlog=T,
           lwd.ci=2,
           boxsize=0.3,
           xlab="Hazard ratio"
)
dev.off()

##########clinical_cor
rt <- read.table("CIBERSORT.filter.txt",header=T,sep="\t",check.names=F,row.names=1)
rt= t(rt)
data <- read.table("Key_GeneExp.txt",header=T,sep="\t",check.names=F,row.names=1)

genes = intersect(rownames(rt),colnames(data))

data = rt[genes,]

outpdf="barplot.pdf"

data=t(data)

#data=t(rt)

# 自定义配色方案
library(scales)
mycols <- c(brewer_pal(palette = "Purples")(4),
            brewer_pal(palette = "Blues")(4),
            brewer_pal(palette = "Greens")(5),
            brewer_pal(palette = "div")(4),
            brewer_pal(palette = "Reds")(6))


pdf(outpdf,height=10,width=20)
par(las=1,mar=c(8,4,4,15))
a1 = barplot(data,col=mycols,yaxt="n",ylab="Relative Percent",xaxt="n",border = NA)
a2=axis(2,tick=F,labels=F)
axis(2,a2,paste0(a2*100,"%"))
#axis(1,a1,labels=F)
par(srt=60,xpd=T);text(a1,-0.02,colnames(data),adj=1,cex=0.1);par(srt=0)
ytick2 = cumsum(data[,ncol(data)])
ytick1 = c(0,ytick2[-length(ytick2)])
#text(par('usr')[2],(ytick1+ytick2)/2,rownames(data),cex=0.6,adj=0)
legend(par('usr')[2]*0.98,par('usr')[4],legend=rownames(data),col=mycols,pch=15,bty="n",cex=1.3)
dev.off()


####6.corrplot heatmap##################################################################
rt <- read.table("CIBERSORT.filter.txt",header=T,sep="\t",check.names=F,row.names=1)

library(corrplot)
pdf("corHeatmap_CIBERSORT.pdf",height=13,width=13)              
corrplot(corr=cor(t(rt)),
         method = "color",
         order = "hclust",
         tl.col="black",
         addCoef.col = "black",
         number.cex = 0.8,
         col=colorRampPalette(c("#20B2AA", "white", "#C71585"))(50)
)
dev.off()


rt=rbind(id=colnames(rt),rt)
write.table(rt,file="CIBERSORT.filter_trans.txt",sep="\t",row.names=T,quote=F,col.names = F)


##########clinical_cor
library(ggpubr)
rt=read.table("CIBERSORT.filter_trans.txt",sep="\t",header=T,row.names=1,check.names=F)        #??ȡ?ļ?
rt= t(rt)
Type=read.table("clinical_initial.txt",sep="\t",check.names=F,header=T)
row.names(Type)=Type[,1]

sameSample=intersect(row.names(Type),row.names(rt))
rt=rt[sameSample,]
Type=Type[sameSample,]

data=data.frame()
for(i in colnames(rt)){
  data=rbind(data,cbind(expression=rt[,i],gene=i,Type=as.vector(Type[,2])))
}
write.table(data,file="data_CIBESORT.txt",sep="\t",row.names=F,quote=F)

data=read.table("data_CIBESORT.txt",sep="\t",header=T,check.names=F)  
p=ggboxplot(data, x="gene", y="expression", color = "Type", 
            ylab="Immune cell",
            xlab="",
            palette = c( "#C71585","#20B2AA"))
p=p+rotate_x_text(45)

pdf(file=paste(colnames(Type)[2],"boxplot_CIBESORT.pdf"),width=8,height=6)
p+stat_compare_means(aes(group=Type),symnum.args=list(cutpoints = c(0, 0.001, 0.01, 0.05, 1), symbols = c("***", "**", "*", "")),label = "p.signif")
dev.off()

#########ssGSEA
inputFile="Group_symbol_FPKM.txt"                                         #输入文件
gmtFile="J:\\metastasis_scRNA_seq\\RNA-seq\\矩阵处理\\immune.gmt"                                           #GMT文件

#引用包
library(GSVA)
library(limma)
library(GSEABase)

#读取输入文件，并对输入文件处理
rt=read.table(inputFile,sep="\t",header=T,check.names=F)
rt=as.matrix(rt)
rownames(rt)=rt[,1]
exp=rt[,2:ncol(rt)]
dimnames=list(rownames(exp),colnames(exp))
mat=matrix(as.numeric(as.matrix(exp)),nrow=nrow(exp),dimnames=dimnames)
mat=avereps(mat)
mat=mat[rowMeans(mat)>0,]
geneSet=getGmt(gmtFile, 
               geneIdType=SymbolIdentifier())

#ssgsea分析
ssgseaScore=gsva(mat, geneSet, method='ssgsea', kcdf='Gaussian', abs.ranking=TRUE)
#定义ssGSEA score矫正函数
normalize=function(x){
  return((x-min(x))/(max(x)-min(x)))}
#对ssGSEA score进行矫正
ssgseaOut=normalize(ssgseaScore)
ssgseaOut=rbind(id=colnames(ssgseaOut),ssgseaOut)
write.table(ssgseaOut,file="ssgseaOut.txt",sep="\t",quote=F,col.names=F)

rt=read.table("ssgseaOut.txt",sep="\t",header=T,check.names=F,row.names = 1)

#colnames(rt)= substring(colnames(rt), 1, 15)

library(pheatmap)
Type=read.table("clinical_initial.txt",sep="\t",header=T,check.names=F,row.names = 1)
#Type=c(rep("normal whole blood",nonmetastasis),rep("Septic shock blood",metastasis))
#Type=c(rep("non-metastasis",nonmetastasis),rep("metastasis",metastasis))
#Type=c(rep("primarytumor",nonmetastasis),rep("new_tumor_event",metastasis))
Type=as.data.frame(Type)

plotdata = t(rt)

# rainbow是R的一个函数，用于产生彩虹色

E = normalizeBetweenArrays(plotdata, method="quantile")

plotdata = E

pdf(file="heatmap_ssgsea.pdf", width = 6,height =4)
pheatmap(t(plotdata),
         annotation=Type,
         color = colorRampPalette(c("#20B2AA", "white", "#C71585"))(50),
         cluster_cols =F,
         fontsize = 8,
         show_colnames = F,
         fontsize_row=8,
         fontsize_col=4)
dev.off()

#######################
##########GSVA
load("J:\\新课程\\小丫画图\\GSVA\\hallmark.gs.RData")
library(GSVA)
library(limma)
library(GSEABase)

rt=read.table("Group_symbol_FPKM.txt",sep="\t",header=T,check.names=F)
rt <- as.matrix(rt)
rownames(rt)=rt[,1]
exp=rt[,2:ncol(rt)]

dimnames=list(rownames(exp),colnames(exp))
gsym.expr=matrix(as.numeric(as.matrix(exp)),nrow=nrow(exp),dimnames=dimnames)

head(gsym.expr)
gsva_es <- gsva(as.matrix(gsym.expr), gs)
write.csv(gsva_es, "gsva_out.csv", quote = F)
# differential analysis
logFCcutoff=0.0001
adjPvalueCutoff=0.05

group_list <- data.frame(sample = colnames(gsva_es), group = c(rep("Nonmetastasis", nonmetastasis), rep("Metastasis", metastasis)))
head(group_list)

# 设置对比
design <- model.matrix(~ 0 + factor(group_list$group))
colnames(design) <- levels(factor(group_list$group))
rownames(design) <- colnames(gsva_es)

# 构建差异比较矩阵
contrast.matrix <- makeContrasts(Nonmetastasis, levels = design)

# 差异分析，b vs. a
fit <- lmFit(gsva_es, design)
fit2 <- contrasts.fit(fit, contrast.matrix)
fit2 <- eBayes(fit2)
x <- topTable(fit2, coef = 1, n = Inf, adjust.method = "BH", sort.by = "P")
head(x)

#把通路的limma分析结果保存到文件
write.csv(x, "gsva_limma.csv", quote = F)

#输出t值，用做FigureYa39bar的输入数据
pathway <- str_replace(row.names(x), "HALLMARK_", "")
df <- data.frame(ID = pathway, score = -x$t)
write.csv(df, "easy_input2_for39bar.csv", quote = F, row.names = F)

df <- read.csv("easy_input2_for39bar.csv")
head(df)

#按照score的值分组
cutoff <- 1.5
df$group <- cut(df$score, breaks = c(-Inf, -cutoff, cutoff, Inf),labels = c(1,2,3))

#按照score排序
sortdf <- df[order(df$score),]
sortdf$ID <- factor(sortdf$ID, levels = sortdf$ID)
head(sortdf)

pdf("gsva.pdf", width = 9, height = 12)
ggplot(sortdf, aes(ID, score, fill = group)) + geom_bar(stat = 'identity') + 
  coord_flip() + 
  scale_fill_manual(values = c("#20B2AA", 'snow3', "#C71585"), guide = FALSE) + 
  
  #画2条虚线
  geom_hline(yintercept = c(-cutoff,cutoff), 
             color="white",
             linetype = 2, #画虚线
             size = 0.3) + #线的粗细
  
  #写label
  geom_text(data = subset(df, score > 0),
            aes(x=ID, y= -0.1, label= paste0(" ", ID), color = group),#bar跟坐标轴间留出间隙
            size = 3, #字的大小
            hjust = "inward" ) +  #字的对齐方式
  geom_text(data = subset(df, score < 0),
            aes(x=ID, y= 0.1, label=ID, color = group),
            size = 3, hjust = "outward") +  
  scale_colour_manual(values = c("black","snow3","black"), guide = FALSE) +
  
  xlab("") +ylab("t value of GSVA score")+
  theme_bw() + #去除背景色
  theme(panel.grid =element_blank()) + #去除网格线
  theme(panel.border = element_rect(size = 0.6)) + #边框粗细
  theme(axis.line.y = element_blank(), axis.ticks.y = element_blank(), axis.text.y = element_blank()) #去除y轴
dev.off()

######vol
#输出t值，用做FigureYa39bar的输入数据
pathway <- str_replace(row.names(x), "HALLMARK_", "")
rownames(x) <- pathway
allDiff=x
allDiff$logFC=-allDiff$logFC
plot_mode <- "advanced" #酷炫版
logFCcut <- 0.01 #log2-foldchange
pvalCut <- 0.05 #P.value
adjPcut <- 0.05 #adj.P.value
#for advanced mode
logFCcut2 <- 0.05
logFCcut3 <- 0.10
pvalCut2 <- 0.01
pvalCut3 <- 0.001
#置x，y軸的最大最小位置
xmin <- (range(allDiff$logFC)[1]- (range(allDiff$logFC)[1]+ 0.3))
xmax <- (range(allDiff$logFC)[1]+ (0.3-range(allDiff$logFC)[1]))
ymin <- 0
ymax <- -log10(allDiff$P.Value)[1] * 1.2
# 基因名的颜色，需大于等于pathway的数量，这里自定义了足够多的颜色
mycol <- c("darkgreen","chocolate4","blueviolet","#223D6C","#D20A13","#088247","#58CDD9","#7A142C","#5D90BA","#431A3D","#91612D","#6E568C","#E0367A","#D8D155","#64495D","#7CC767")
###########plot
if (plot_mode == "classic"){
  # 簡單的setting for color
  allDiff$color_transparent <- ifelse((allDiff$P.Value < pvalCut & allDiff$logFC > logFCcut), "red", ifelse((allDiff$P.Value < pvalCut & allDiff$logFC < -logFCcut), "blue","grey"))
  # 簡單的setting for size
  size <- ifelse((allDiff$P.Value < pvalCut & abs(allDiff$logFC) > logFCcut), 4, 2)
} else if (plot_mode == "advanced") {
  # 複雜的的setting for color
  n1 <- length(allDiff[, 1])
  cols <- rep("grey", n1)
  names(cols)<- rownames(allDiff)
  #不同阈值的点的颜色
  #不同阈值的点的颜色
  cols[allDiff$P.Value < pvalCut & allDiff$logFC >logFCcut]<- "#fdb462"
  cols[allDiff$P.Value < pvalCut2 & allDiff$logFC > logFCcut2]<- "#fb8072"
  cols[allDiff$P.Value < pvalCut & allDiff$logFC < -logFCcut]<- "#b3de69"
  cols[allDiff$P.Value < pvalCut2 & allDiff$logFC < -logFCcut2]<- "#35978f"
  color_transparent <- adjustcolor(cols, alpha.f = 0.5)
  allDiff$color_transparent <- color_transparent
  # 複雜的的setting for size
  n1 <- length(allDiff[, 1])
  size <- rep(1, n1)
  #不同阈值的点的大小
  size[allDiff$P.Value < pvalCut & allDiff$logFC > logFCcut]<- 1.5
  size[allDiff$P.Value < pvalCut2 & allDiff$logFC > logFCcut2]<- 3
  size[allDiff$P.Value < pvalCut3 & allDiff$logFC > logFCcut3]<- 4.5
  size[allDiff$P.Value < pvalCut & allDiff$logFC < -logFCcut]<- 1.5
  size[allDiff$P.Value < pvalCut2 & allDiff$logFC < -logFCcut2]<- 3
  size[allDiff$P.Value < pvalCut3 & allDiff$logFC < -logFCcut3]<- 4.5
} else {
  stop("Unsupport mode")
}
# Construct the plot object
p1 <- ggplot(data=allDiff, aes(logFC, -log10(P.Value))) +
  geom_point(alpha = 0.6, size = size, colour = allDiff$color_transparent) +
  labs(allDiff=bquote(~Log[2]~"(fold change)"), y=bquote(~-Log[10]~italic("P-value")), title="") +
  ylim(c(ymin,ymax)) +
  #scale_x_continuous(
  # breaks = c(-10, -5, -logFCcut, 0, logFCcut, 5, 10), #刻度线的位置
  #labels = c(-10, -5, -logFCcut, 0, logFCcut, 5, 10),
  #limits = c(-11, 11) #x轴范围，两侧对称才好看
  #) +
  #或用下面这行：
  xlim(c(xmin, xmax)) +
  #画阈值分界线
  geom_vline(xintercept = c(-logFCcut, logFCcut), color="grey40",
             linetype="longdash", lwd = 0.5) + #虚线的形状和粗细
  geom_hline(yintercept = -log10(pvalCut), color="grey40",
             linetype="longdash", lwd = 0.5) +
  theme_bw(base_size = 12#, base_family = "Times" #修改字体
  ) +
  theme(panel.grid=element_blank())
if (plot_mode == "advanced") {
  p1 <- p1 +
    geom_vline(xintercept = c(-logFCcut2, logFCcut2), color="grey40",
               linetype="longdash", lwd = 0.5) +
    geom_hline(yintercept = -log10(pvalCut2), color="grey40",
               linetype="longdash", lwd = 0.5)
}

pdf(file="vol_HM.pdf", width = 5,height =5)
p1
dev.off()

##########heatmap
diff <- topTable(fit2, coef = 1, n = Inf, adjust.method = "BH", sort.by = "P", p.value=adjPvalueCutoff)

diffName=row.names(diff)

write.table(diff,file="diff_HM.xls",sep="\t",quote=F,col.names=F)
hmExp=gsva_es[diffName,]
hmExp=rbind(id=colnames(hmExp),hmExp)
write.table(hmExp,file="heatmap_HM.txt",sep="\t",quote=F,col.names=F)

rt=gsva_es

library(pheatmap)
#Type=c(rep("normal",nonmetastasis),rep("tumor",metastasis))
Type=c(rep("Primary tumor",nonmetastasis),rep("Metastatic tumor",metastasis))
#Type=c(rep("Primary tumor",nonmetastasis),rep("Bone metastatic tumor",metastasis))
#Type=c(rep("non-metastasis",nonmetastasis),rep("metastasis",metastasis))
#Type=c(rep("primarytumor",nonmetastasis),rep("new_tumor_event",metastasis))
names(Type)=colnames(rt)
Type=as.data.frame(Type)

plotdata = t(rt)

# rainbow是R的一个函数，用于产生彩虹色

E = normalizeBetweenArrays(plotdata, method="quantile")

plotdata = E

pdf(file="heatmap_HM.pdf", width = 8,height =6)
pheatmap(t(plotdata),
         annotation=Type,
         color = colorRampPalette(c("#20B2AA", "white", "#C71585"))(50),
         cluster_cols =F,
         fontsize = 8,
         show_colnames = F,
         fontsize_row=8,
         fontsize_col=4)
dev.off()

####################
#########cor GSVA
corFilter=0.30
pvalueFilter=0.05       

TF = read.table("Key_GeneExp.txt", row.names=1 ,header=T,sep="\t",check.names=F)  
uniSigExp = read.table("uniSigExp.txt", row.names=1 ,header=T,sep="\t",check.names=F)
uniSigExp= uniSigExp[,-1]
uniSigExp= uniSigExp[,-1]
gene1 = colnames(uniSigExp)
TF= TF[gene1,]

immuneGene = gsva_es

sameSample=intersect(colnames(TF),colnames(immuneGene))
TF1=TF[,sameSample]
immuneGene1=immuneGene[,sameSample]


outTab=data.frame()
for(i in row.names(TF1)){
  if(sd(TF1[i,])>1){
    for(j in row.names(immuneGene1)){
      x=as.numeric(TF1[i,])
      y=as.numeric(immuneGene1[j,])
      corT=cor.test(x,y)
      cor=corT$estimate
      pvalue=corT$p.value
      if((cor>corFilter) & (pvalue<pvalueFilter)){
        outTab=rbind(outTab,cbind(TF=i,immuneGene=j,cor,pvalue,Regulation="postive"))
      }
      if((cor< -corFilter) & (pvalue<pvalueFilter)){
        outTab=rbind(outTab,cbind(TF=i,immuneGene=j,cor,pvalue,Regulation="negative"))
      }
    }
  }
}
write.table(file="corResult_GSVA.txt",outTab,sep="\t",quote=F,row.names=F) 

dim(outTab)


#########cor TF
corFilter=0.20
pvalueFilter=0.05       

TF = read.table("Key_GeneExp.txt", row.names=1 ,header=T,sep="\t",check.names=F)  
uniSigExp = read.table("uniSigExp.txt", row.names=1 ,header=T,sep="\t",check.names=F)
uniSigExp= uniSigExp[,-1]
uniSigExp= uniSigExp[,-1]
gene1 = colnames(uniSigExp)
TF= TF[gene1,]

immuneGene =read.table("Key_TF.txt", row.names=1 ,header=T,sep="\t",check.names=F)  

sameSample=intersect(colnames(TF),colnames(immuneGene))
TF1=TF[,sameSample]
immuneGene1=immuneGene[,sameSample]


outTab=data.frame()
for(i in row.names(TF1)){
  if(sd(TF1[i,])>1){
    for(j in row.names(immuneGene1)){
      x=as.numeric(TF1[i,])
      y=as.numeric(immuneGene1[j,])
      corT=cor.test(x,y)
      cor=corT$estimate
      pvalue=corT$p.value
      if((cor>corFilter) & (pvalue<pvalueFilter)){
        outTab=rbind(outTab,cbind(TF=i,immuneGene=j,cor,pvalue,Regulation="postive"))
      }
      if((cor< -corFilter) & (pvalue<pvalueFilter)){
        outTab=rbind(outTab,cbind(TF=i,immuneGene=j,cor,pvalue,Regulation="negative"))
      }
    }
  }
}
write.table(file="corResult_TF.txt",outTab,sep="\t",quote=F,row.names=F) 

dim(outTab)


########ssgasa
corFilter=0.30
pvalueFilter=0.05   

TIMER = read.table("ssgseaOut.txt", row.names=1 ,header=T,sep="\t",check.names=F)

immuneGene = read.table("Key_GeneExp.txt", row.names=1 ,header=T,sep="\t",check.names=F)  
uniSigExp = read.table("uniSigExp.txt", row.names=1 ,header=T,sep="\t",check.names=F)

uniSigExp= uniSigExp[,-1]
uniSigExp= uniSigExp[,-1]
gene1 = colnames(uniSigExp)
immuneGene= immuneGene[gene1,]

sameSample=intersect(colnames(TIMER),colnames(immuneGene))
TIMER=TIMER[,sameSample]
immuneGene1=immuneGene[,sameSample]


outTab=data.frame()
for(i in row.names(TIMER)){
  if(sd(TIMER[i,])>0){
    for(j in row.names(immuneGene1)){
      x=as.numeric(TIMER[i,])
      y=as.numeric(immuneGene1[j,])
      corT=cor.test(x,y)
      cor=corT$estimate
      pvalue=corT$p.value
      if((cor>corFilter) & (pvalue<pvalueFilter)){
        outTab=rbind(outTab,cbind(TF=i,immuneGene=j,cor,pvalue,Regulation="postive"))
      }
      if((cor< -corFilter) & (pvalue<pvalueFilter)){
        outTab=rbind(outTab,cbind(TF=i,immuneGene=j,cor,pvalue,Regulation="negative"))
      }
    }
  }
}
write.table(file="corResult_ssGSEA.txt",outTab,sep="\t",quote=F,row.names=F) 

dim(outTab)


##########immune cor
corFilter=0.15
pvalueFilter=0.05  

TIMER = read.table("CIBERSORT.filter_trans.txt", row.names=1 ,header=T,sep="\t",check.names=F)

immuneGene = read.table("Key_GeneExp.txt", row.names=1 ,header=T,sep="\t",check.names=F)  
uniSigExp = read.table("uniSigExp.txt", row.names=1 ,header=T,sep="\t",check.names=F)

uniSigExp= uniSigExp[,-1]
uniSigExp= uniSigExp[,-1]
gene1 = colnames(uniSigExp)
immuneGene= immuneGene[gene1,]

#colnames(immuneGene)=substring(colnames(immuneGene), 1, 15)
sameSample=intersect(colnames(TIMER),colnames(immuneGene))
TIMER=TIMER[,sameSample]
immuneGene1=immuneGene[,sameSample]


outTab=data.frame()
for(i in row.names(TIMER)){
  if(sd(TIMER[i,])>0){
    for(j in row.names(immuneGene1)){
      x=as.numeric(TIMER[i,])
      y=as.numeric(immuneGene1[j,])
      corT=cor.test(x,y)
      cor=corT$estimate
      pvalue=corT$p.value
      if((cor>corFilter) & (pvalue<pvalueFilter)){
        outTab=rbind(outTab,cbind(TF=i,immuneGene=j,cor,pvalue,Regulation="postive"))
      }
      if((cor< -corFilter) & (pvalue<pvalueFilter)){
        outTab=rbind(outTab,cbind(TF=i,immuneGene=j,cor,pvalue,Regulation="negative"))
      }
    }
  }
}
write.table(file="corResult_CIBERSORT.txt",outTab,sep="\t",quote=F,row.names=F) 

dim(outTab)


#########cor_RPPA
corFilter=0.30
pvalueFilter=0.05       


TF = read.table("Key_GeneExp.txt", row.names=1 ,header=T,sep="\t",check.names=F)  
uniSigExp = read.table("uniSigExp.txt", row.names=1 ,header=T,sep="\t",check.names=F)

uniSigExp= uniSigExp[,-1]
uniSigExp= uniSigExp[,-1]
gene1 = colnames(uniSigExp)
TF= TF[gene1,]

immuneGene =read.table("impute_RPPA.txt", row.names=1 ,header=T,sep="\t",check.names=F)  

colnames(TF)= substring(colnames(TF),1,15)

sameSample=intersect(colnames(TF),colnames(immuneGene))
TF1=TF[,sameSample]
immuneGene1=immuneGene[,sameSample]

outTab=data.frame()
for(i in row.names(TF1)){
  if(sd(TF1[i,])>0){
    for(j in row.names(immuneGene1)){
      x=as.numeric(TF1[i,])
      y=as.numeric(immuneGene1[j,])
      corT=cor.test(x,y)
      cor=corT$estimate
      pvalue=corT$p.value
      if((cor>corFilter) & (pvalue<pvalueFilter)){
        outTab=rbind(outTab,cbind(TF=i,immuneGene=j,cor,pvalue,Regulation="postive"))
      }
      if((cor< -corFilter) & (pvalue<pvalueFilter)){
        outTab=rbind(outTab,cbind(TF=i,immuneGene=j,cor,pvalue,Regulation="negative"))
      }
    }
  }
}
write.table(file="corResult_RPPA.txt",outTab,sep="\t",quote=F,row.names=F) 

dim(outTab)


##########
#######cor_all
cor1 = read.table("corResult_TF.txt", header=T,sep="\t",check.names=F) 
cor2 = read.table("corResult_GSVA.txt", header=T,sep="\t",check.names=F) 

cor4 = read.table("corResult_RPPA.txt", header=T,sep="\t",check.names=F) 
cor5 = read.table("corResult_CIBERSORT.txt", header=T,sep="\t",check.names=F) 
cor6 = read.table("corResult_ssGSEA.txt", header=T,sep="\t",check.names=F) 


lnc = intersect(as.vector(cor1[,1]),as.vector(cor2[,1]))

lnc = intersect(lnc,as.vector(cor4[,1]))
lnc = intersect(lnc,as.vector(cor5[,2]))
lnc = intersect(lnc,as.vector(cor6[,2]))

write.table(file="final_cor_sig.txt",lnc,sep="\t",quote=F,row.names = F) 

cor7=cor1[which(cor1[,1]%in%lnc),]
cor8=cor2[which(cor2[,1]%in%lnc),]

cor10=cor4[which(cor4[,1]%in%lnc),]
cor11=cor5[which(cor5[,2]%in%lnc),]
cor12=cor6[which(cor6[,2]%in%lnc),]

cor_all=rbind(cor7,cor8,cor10,cor11,cor12)
dim(cor7)
dim(cor8)
dim(cor10)
dim(cor11)
dim(cor12)

dim(cor_all)

write.table(file="cor_all.txt",cor_all,sep="\t",quote=F,row.names=F) 

##########
listgene = read.table("finallistgene.txt", header=F) 
listpathway = read.table("finallistpathway.txt", header=F) 
listRPPA= read.table("finallistRPPA.txt",sep="\t", header=F) 
listimm= read.table("finallistimm.txt",sep="\t", header=F) 
listssgsea= read.table("finallistssgsea.txt", header=F) 


listgene= as.vector(listgene[,1])
listpathway= as.vector(listpathway[,1])
listRPPA= as.vector(listRPPA[,1])
listimm= as.vector(listimm[,1])
listssgsea= as.vector(listssgsea[,1])


rt=read.table("Group_symbol_FPKM.txt",sep="\t",header=T,check.names=F)
rt <- as.matrix(rt)
rownames(rt)=rt[,1]
exp=rt[,2:ncol(rt)]

dimnames=list(rownames(exp),colnames(exp))
immuneGene=matrix(as.numeric(as.matrix(exp)),nrow=nrow(exp),dimnames=dimnames)

finalgene = immuneGene[listgene,]
finalpathway = gsva_es[listpathway,]

RPPA = read.table("impute_RPPA.txt", row.names=1 ,header=T,sep="\t",check.names=F)

finalRPPA=RPPA[listRPPA,]

TIMER1 = read.table("CIBERSORT.filter_trans.txt", row.names=1 ,header=T,sep="\t",check.names=F)

TIMER2 = read.table("ssgseaOut.txt", row.names=1 ,header=T,sep="\t",check.names=F)

finalcell=TIMER1[listimm,]
finalssgeas=TIMER2[listssgsea,]

colnames(finalgene)= substring(colnames(finalgene),1,15)
colnames(finalpathway)= substring(colnames(finalpathway),1,15)
colnames(finalRPPA)= substring(colnames(finalRPPA),1,15)
colnames(finalssgeas)= substring(colnames(finalssgeas),1,15)

sameSample=intersect(colnames(finalgene),colnames(finalpathway))
sameSample=intersect(sameSample,colnames(finalRPPA))
sameSample=intersect(sameSample,colnames(finalcell))
sameSample=intersect(sameSample,colnames(finalssgeas))

finalgene= finalgene[,sameSample]
finalpathway= finalpathway[,sameSample]
finalcell= finalcell[,sameSample]
finalssgeas= finalssgeas[,sameSample]
finalRPPA= finalRPPA[,sameSample]


finalall=rbind(finalgene,finalpathway, finalcell, finalRPPA,finalssgeas)

pdf("corHeatmap_all.pdf",height=10,width=10)   
ggcorrplot(corr=cor(t(finalall)),
           type = "lower",
           lab = T,lab_size = 0.8,tl.cex = 5)
dev.off()


########final_key_list
rt=read.table("limmaTab.xls",sep="\t",header=T,check.names=F,row.names = 1)
diffExp=read.table("Group_symbol_FPKM.txt",sep="\t",header=T,check.names=F)
diffExp <- as.matrix(diffExp)
rownames(diffExp)=diffExp[,1]
exp=diffExp[,2:ncol(diffExp)]

dimnames=list(rownames(exp),colnames(exp))
diffExp=matrix(as.numeric(as.matrix(exp)),nrow=nrow(exp),dimnames=dimnames)

gene=read.table("finallistgene.txt",sep="\t",header=F)
immuneDiffAll=rt[intersect(gene[,1],row.names(rt)),]
immuneDiffGene=intersect(gene[,1],rownames(rt))
hmExp=diffExp[immuneDiffGene,]
immuneDiffResult=immuneDiffAll[immuneDiffGene,]

immuneDiffResult=rbind(ID=colnames(immuneDiffResult),immuneDiffResult)
write.table(immuneDiffResult,file="finallistgene_diff.xls",sep="\t",col.names=F,quote=F)

immuneGeneExp=rbind(ID=colnames(hmExp),hmExp)
write.table(immuneGeneExp,file="finallistgene_geneExp.txt",sep="\t",quote=F,col.names=F)

Type=read.table("clinical_initial.txt",sep="\t",header=T,check.names=F,row.names = 1)

#Type=c(rep("normal whole blood",nonmetastasis),rep("Septic shock blood",metastasis))
#Type=c(rep("non-metastasis",nonmetastasis),rep("metastasis",metastasis))
#Type=c(rep("primarytumor",nonmetastasis),rep("new_tumor_event",metastasis))
hmExp =log2(hmExp+1)

#Type=c(rep("normal whole blood",nonmetastasis),rep("Septic shock blood",metastasis))
#Type=c(rep("non-metastasis",nonmetastasis),rep("metastasis",metastasis))
#Type=c(rep("primarytumor",nonmetastasis),rep("new_tumor_event",metastasis))
Type=as.data.frame(Type)

plotdata = t(hmExp)

# rainbow是R的一个函数，用于产生彩虹色

E = normalizeBetweenArrays(plotdata, method="quantile")

plotdata = E

rownames(plotdata)= substring(rownames(plotdata),1,15)

pdf(file="heatmap_finallistgene.pdf", width = 6,height =4)
pheatmap(t(plotdata), 
         annotation=Type, 
         color =colorRampPalette(c("#20B2AA", "white", "#C71585"))(50),
         cluster_cols =F,
         show_colnames = F,
         show_rownames = T,
         fontsize = 12,
         fontsize_row=10,
         fontsize_col=10)
dev.off()

####################
###########network
library(reshape2)
library(corrplot)
library(plyr)
library(igraph)

poscol <- "#FB9A99" #正相关用红色连线
negcol <- "#C6DBEF" #负相关用蓝色连线

mycol <- c("#FDBF6F", "#1F78B4", "#E31A1C", "#8C510A","#00AFBB", "#E7B800") #cluster的颜色，如果有更多类，就给更多的颜色

links=read.table("cor_all.txt",sep="\t",header=T,check.names=F)

nodes=read.table("nodeType.txt",sep="\t",header=T,check.names=F)

nodes=unique(nodes)

links[,2] <- str_replace(links[,2], "HALLMARK_", "")

nodes[,1] <- str_replace(nodes[,1], "HALLMARK_", "")

colnames(nodes)[2]= "type.label"
colnames(nodes)[1]= "media"

dim(links)
dim(nodes)


#利用nodes和links构建网络的input文件
net <- graph_from_data_frame(d=links, vertices=nodes, directed=T) 

#开始画图
# Generate colors based on cell clusters:
V(net)$color <- revalue(nodes$type.label,c("TF"=mycol[1],"BRCA_gene"=mycol[2],"pathway"=mycol[3],"ssgsea"=mycol[4],"RPPA"=mycol[5],"immune cell"=mycol[6]))
E(net)$color <- revalue(links$Regulation,c("postive"=poscol,"negative"=negcol))

# Compute node degrees (#links) and use that to set node size:
# Set edge width based on weight-log10(p_value):
V(net)$label <- V(net)$media #设置标签
E(net)$arrow.mode <- 0 #不需要箭头
E(net)$edge.color <- "tomato" # tomato gray80
E(net)$width <- 1+E(net)$cor/6  #连接之间权重

pdf("network.pdf", width = 8, height = 7 )
plot(net,
     #layout=layout.reingold.tilford(net,circular=T),
     #layout=layout_in_circle, #按圆圈布局
     edge.curved=.2, #画弯曲的连线
     vertex.label.color= "black", #细胞名的颜色
     vertex.label.cex=0.5,
     vertex.label.dist= -0.1, #标签和节点的位置错开，后期还是要用AI调整
     vertex.size=4,
     edge.color=E(net)$color,cex=5)

#cluster的图例
legend("topright", #图例的位置
       c("TF", "BRCA_gene", "pathway","ssgsea","RPPA","immune cell"),
       pch=21, col="black", pt.bg=mycol, pt.cex=3,
       cex=1.3, bty="n", ncol=1)


#连线的图例
legend("bottomright",
       c("Positive correlation with P < 0.0001", 
         "Negative correlation with P < 0.0001"),
       col = c(poscol, negcol), bty="n", 
       cex = 1, lty = 1, lwd = 5)

dev.off()

#########Cmap
library(xlsx)
library(tidyverse)
library(GEOquery)
library(plyr)
library(circlize)
library(ComplexHeatmap)

options(java.parameters = "-Xmx8000m")
Sys.setenv(LANGUAGE = "en") #显示英文报错信息
options(stringsAsFactors = FALSE) #禁止chr转成factor


#CMap要求输入基因是GPL96 platform ID的形式
setwd("J:\\TCGA_FPKM\\Cmap")     
GPL96 <- getGEO("GPL96", destdir = getwd())
GPL96 <- Table(GPL96)[, c("ID", "Gene Symbol")]

pan_n <- 33
pancancertype <- c("ACC", "BLCA", "BRCA", "CESC", "CHOL", "COAD", "DLBC", "ESCA", "HNSC", "GBM", 
                   "KICH", "KIRC", "KIRP", "LAML", "LGG", "LIHC", "LUAD", "LUSC", "MESO", "OV",
                   "PAAD", "PCPG", "PRAD", "READ", "SARC", "SKCM", "STAD", "TGCT", "THCA", "THYM",
                   "UCEC", "UCS", "UVM")
diflist <- list()

# 读取数据 拷贝finallistgene_diff.xls 处理pandif_mRNAsi.xlsx
for (i in 1:pan_n){
  print(paste0("Load ", pancancertype[i], " differentially expressed gene data"))
  difdata <- openxlsx::read.xlsx("pandif_mRNAsi.xlsx", sheet = i, colNames = TRUE) %>% 
    merge(GPL96, ., by.x = "Gene Symbol", by.y = "GeneSymbol")
  difdata$logFC <- as.numeric(difdata$logFC)
  difdata <- difdata[order(difdata$logFC, decreasing = T), ]
  diflist[[i]] <- difdata
}

names(diflist) <- pancancertype

# 输出grp文件(one gene per line)
if (!file.exists("./grpfile")){
  dir.create("./grpfile")
}
for (i in 1:pan_n){
  print(paste0(pancancertype[i], " processing"))
  tmpdata <- diflist[[i]]
  tmp_updata <- tmpdata[tmpdata$logFC > 0, ]
  tmp_downdata <- tmpdata[tmpdata$logFC < 0, ]
  # 选择差异最大的前500个基因
  if (nrow(tmp_updata) > 500){
    top500up <- tmp_updata[, "ID"][1:500]
  } else {top500up <- tmp_updata[, "ID"]}
  
  if (nrow(tmp_downdata) > 500){
    top500down <- rev(tmp_downdata[, "ID"])[1:500]
  } else {top500down <- rev(tmp_downdata[, "ID"])}
  # 写成grp格式文件
  write.table(top500up, paste0("grpfile/", pancancertype[i], "_up500.grp"),
              row.names = F, sep = "\t", quote = F, col.names = F)
  write.table(top500down, paste0("grpfile/", pancancertype[i], "_down500.grp"),
              row.names = F, sep = "\t", quote = F, col.names = F)
}

###########产生差异基因的.grp文件

difdata <- read.table("finallistgene_diff.xls", header=T,sep="\t",check.names=F)  %>% 
  merge(GPL96, ., by.x = "Gene Symbol", by.y = "ID")
difdata$logFC <- as.numeric(difdata$logFC)
difdata <- difdata[order(difdata$logFC, decreasing = T), ]

tmpdata <- difdata
tmp_updata <- tmpdata[tmpdata$logFC > 0, ]
tmp_downdata <- tmpdata[tmpdata$logFC < 0, ]
# 选择差异最大的前500个基因
if (nrow(tmp_updata) > 500){
  top500up <- tmp_updata[, "ID"][1:500]
} else {top500up <- tmp_updata[, "ID"]}

if (nrow(tmp_downdata) > 500){
  top500down <- rev(tmp_downdata[, "ID"])[1:500]
} else {top500down <- rev(tmp_downdata[, "ID"])}
# 写成grp格式文件
write.table(top500up, "grpfile_up500.grp",
            row.names = F, sep = "\t", quote = F, col.names = F)
write.table(top500down, "grpfile_down500.grp",
            row.names = F, sep = "\t", quote = F, col.names = F)

#####获得CMap_result.xls。
# 按操作文档得到的结果
ACC_CMap_result <- xlsx::read.xlsx("CMap_result.xls", sheetIndex = 1, header = T)
ACC_CMap_result$p <- as.numeric(ACC_CMap_result$p)
# p < 0.05 筛选具有统计学意义的化合物
ACC_CMap_sig <- na.omit(ACC_CMap_result)
ACC_CMap_sig <- ACC_CMap_sig[ACC_CMap_sig$p < 0.05, ]
dim(ACC_CMap_sig)

write.table(file="Connectivity_Map_Output.txt",ACC_CMap_sig,sep="\t",quote=F,row.names=T) 

##########k拷贝至Connectivity_Map_Output.xlsx
######画图
pancancertype <- c("BRCA_Macro","ACC", "BLCA", "BRCA", "CESC", "CHOL", "COAD", "DLBC", "ESCA", "GBM", "HNSC", 
                   "KICH", "KIRC", "KIRP", "LAML", "LGG", "LIHC", "LUAD", "LUSC", "MESO", "OV",
                   "PAAD", "PCPG", "PRAD", "READ", "SARC", "SKCM", "STAD", "TGCT", "THCA", "THYM",
                   "UCEC", "UCS", "UVM")

pan_n=34

camp_outputlist <- list()
for (i in 1:pan_n){
  camp_output_tmp <- openxlsx::read.xlsx("Connectivity_Map_Output.xlsx", sheet = i, colNames = T)
  camp_outputlist[[i]] <- camp_output_tmp
}
names(camp_outputlist) <- pancancertype
camp_output <- plyr::ldply(camp_outputlist, data.frame)
colnames(camp_output)[1] <- "Cancer"
str(camp_output)

summary(camp_output$p)

# 整理成complexheatmap的输入形式
oncoplotdata <- reshape2::dcast(camp_output[, c("Cancer", "cmap.name", "enrichment")], Cancer ~ cmap.name)
rownames(oncoplotdata) <- oncoplotdata$Cancer
oncoplotdata <- oncoplotdata[, -1]
mean(apply(oncoplotdata, 1, function(x) sum(!is.na(x)))) #average of 74 compounds per tumor type

#可以发现Figure4A enrichment score跟提供的数据是方向是完全相反的，我认为作者是为了更好地解释结果。enrichment score越高，代表这个药物引起的改变和stemness改变越相似，enrichment score越负，改变越相反，因而该种药物才有可能inhibit stemness-related tumorigenicity。在这里我就不对其进行改变，保留原始CMap output结果。
oncoplotdata[, "zardaverine"]

# 作者画图的处理并没有进一步的说明，作者在文中只提到筛选p<0.05，并且展示在多于3个癌种都有富集的复合物。但看文章显示的结果应该有进行进一步的筛选。

# 这里我们选取富集多于10个癌种的复合物进行展示。
# compounds associated with stemness in at least 10 cancer types.
oncoplotdata2 <- oncoplotdata[, apply(oncoplotdata, 2, function(x) sum(!is.na(x)) > 10)]
# compounds ordered by number of significantly enriched
col_sum <- apply(oncoplotdata2, 2, function(x)sum(!is.na(x)))
oncoplotdata2 <- oncoplotdata2[, order(col_sum, decreasing = F)]
calculate_sum <- function(x){
  sumdata <- data.frame(positive = sum(x > 0,na.rm = T), negative = sum(x < 0, na.rm = T))
  return(sumdata)
}
campsum <- apply(oncoplotdata2, 2, calculate_sum)
campsum <- plyr::ldply(campsum, data.frame)
rownames(campsum) <- campsum$.id
campsum <- campsum[, -1]
column_ha = HeatmapAnnotation(cancernumber = anno_barplot(campsum, axis = TRUE,
                                                          axis_param = list(side = "right"),
                                                          bar_width = 1, border = F,
                                                          gp = gpar(fill = c("#E41A1C",
                                                                             "#377EB8")),
                                                          height = unit(2.5, "cm")),
                              show_annotation_name = FALSE)
col_fun = colorRamp2(c(-1, 0, 1), c("MediumBlue","white","red"))
#col=cm.colors(256)c("#377EB8", "white", "#E41A1C")
#bk <- c(seq(-9,-0.1,by=0.01),seq(0,9,by=0.01))
#c(colorRampPalette(colors = c("blue","white"))(length(bk)/2),colorRampPalette(colors = c("white","red"))(length(bk)/2))
pdf("CMap_heatmap.pdf", width = 12, height = 8)
ht_list = Heatmap(as.matrix(oncoplotdata2), col = col_fun, name = "Specific inhibitors",
                  heatmap_width = unit(1, "npc"),
                  heatmap_height = unit(0.8, "npc"),
                  column_names_side = "top", show_row_dend = FALSE, show_column_dend = FALSE,
                  show_column_names = TRUE, show_row_names = TRUE,
                  bottom_annotation = column_ha,na_col = "white", rect_gp = gpar(col = "grey"),
                  cluster_rows =  F, cluster_columns = F, 
                  heatmap_legend_param = list(grid_width = unit(2, "cm"),
                                              grid_height = unit(1.5, "cm")))
draw(ht_list, column_title = "specific inhibitors", column_title_gp = gpar(fontsize = 25))
decorate_annotation("cancernumber", {
  grid.text("Number of cancer \ntype with p < 0.05", 
            unit(1, "npc") + unit(8, "mm"), just = "left",
            gp = gpar(fontsize = 12, col="black"))})
dev.off()

cancer= "BRCA_Macro"

CMap_sig=oncoplotdata2[cancer,]

write.table(file="final_CMap_Output.txt",t(CMap_sig),sep="\t",quote=F,row.names=T) 

##############ATAC-seq
setwd("J:\\TCGA-ATAC-seq_bigwig\\BRCA")
library(data.table)
library(Gviz)
library(RColorBrewer)
library(TxDb.Hsapiens.UCSC.hg38.knownGene)
txdb_hg38 <- TxDb.Hsapiens.UCSC.hg38.knownGene
grt <- GeneRegionTrack(txdb_hg38, genome="hg38",showId=TRUE, geneSymbol=TRUE, name="UCSC")
library(org.Hs.eg.db)
z <- mapIds(org.Hs.eg.db, gene(grt), "SYMBOL", "ENTREZID", multiVals = "first")
zz <- sapply(z, is.null)
z[zz] <- gene(grt)[zz]
gr <- ranges(grt)
mcols(gr)$symbol <- z
grt@range <- gr

# 输入数据
bwInfo<-read.table("easy_input.txt",header=F,row.names=1,as.is=T)
head(bwInfo)

##############
gloci<-read.table("loci_GZMB.bed",header=F,as.is=T)
head(gloci)

#可调整的参数
genefold<-as.numeric("0.5")#放大、缩小展示的范围

# 展示的基因组范围
colnames(gloci)<-c("chr","start","end","strand")
chr<-gloci[rownames(gloci),]$chr
gloci$width<-with(gloci,end-start)
startpoint<-gloci[rownames(gloci),]$start-genefold*gloci[rownames(gloci),]$width
endpoint<-gloci[rownames(gloci),]$end+genefold*gloci[rownames(gloci),]$width

#下面将scale等track写入tracklist
tracklist<-list()
#写入chromosome
itrack <- IdeogramTrack(genome = "hg38", chromosome = chr,outline=T)
tracklist[["itrack"]]<-itrack

#写入比例尺
scalebar <- GenomeAxisTrack(scale=0.25,col="black",fontcolor="black",name="Scale",labelPos="above",showTitle=TRUE)
tracklist[["scalebar"]]<-scalebar

#写入基因组位置
axisTrack <- GenomeAxisTrack(labelPos="above",col="black",fontcolor="black",name=paste(chr,":",sep=""),exponent=0,showTitle=TRUE)
tracklist[["axisTrack"]]<-axisTrack

#写入bigwig
#配色
colpal<-rep(brewer.pal(12,"Paired"),20)
coldf<-data.frame(col=colpal[1:nrow(bwInfo)],row.names = rownames(bwInfo),stringsAsFactors = F)

for(index in rownames(bwInfo)){
  bgFile<-file.path("J:\\TCGA-ATAC-seq_bigwig\\BRCA",paste(index,".bw",sep=""))
  tracklist[[index]]<-DataTrack(range = bgFile,genome="hg38",type="histogram",
                                name=chartr("_","\n",bwInfo[index,]),
                                col.histogram=coldf[index,])#每个track颜色不同才好看
}

#写入基因结构
tracklist[["grt"]]<-grt

#输出pdf文件
pdf("loci_GZMB.pdf",height=35,width=10)
plotTracks(tracklist, from = startpoint, to = endpoint,
           chromosome=chr,background.panel = "white", background.title = "white",
           col.title="black",col.axis="black",ylim=c(0,150),
           rot.title=0,cex.title=0.9,margin=38,title.width=1.5,collapseTranscripts = "longest")
#collapseTranscripts = "longest")#同一个基因的多个transcript压缩成最长的一个
dev.off()

##############
gloci<-read.table("loci_GBP1.bed",header=F,as.is=T)
head(gloci)

#可调整的参数
genefold<-as.numeric("0.5")#放大、缩小展示的范围

# 展示的基因组范围
colnames(gloci)<-c("chr","start","end","strand")
chr<-gloci[rownames(gloci),]$chr
gloci$width<-with(gloci,end-start)
startpoint<-gloci[rownames(gloci),]$start-genefold*gloci[rownames(gloci),]$width
endpoint<-gloci[rownames(gloci),]$end+genefold*gloci[rownames(gloci),]$width

#下面将scale等track写入tracklist
tracklist<-list()
#写入chromosome
itrack <- IdeogramTrack(genome = "hg38", chromosome = chr,outline=T)
tracklist[["itrack"]]<-itrack

#写入比例尺
scalebar <- GenomeAxisTrack(scale=0.25,col="black",fontcolor="black",name="Scale",labelPos="above",showTitle=TRUE)
tracklist[["scalebar"]]<-scalebar

#写入基因组位置
axisTrack <- GenomeAxisTrack(labelPos="above",col="black",fontcolor="black",name=paste(chr,":",sep=""),exponent=0,showTitle=TRUE)
tracklist[["axisTrack"]]<-axisTrack

#写入bigwig
#配色
colpal<-rep(brewer.pal(12,"Paired"),20)
coldf<-data.frame(col=colpal[1:nrow(bwInfo)],row.names = rownames(bwInfo),stringsAsFactors = F)

for(index in rownames(bwInfo)){
  bgFile<-file.path("J:\\TCGA-ATAC-seq_bigwig\\BRCA",paste(index,".bw",sep=""))
  tracklist[[index]]<-DataTrack(range = bgFile,genome="hg38",type="histogram",
                                name=chartr("_","\n",bwInfo[index,]),
                                col.histogram=coldf[index,])#每个track颜色不同才好看
}

#写入基因结构
tracklist[["grt"]]<-grt

#输出pdf文件
pdf("loci_GBP1.pdf",height=35,width=10)
plotTracks(tracklist, from = startpoint, to = endpoint,
           chromosome=chr,background.panel = "white", background.title = "white",
           col.title="black",col.axis="black",ylim=c(0,150),
           rot.title=0,cex.title=0.9,margin=38,title.width=1.5,collapseTranscripts = "longest")
#collapseTranscripts = "longest")#同一个基因的多个transcript压缩成最长的一个
dev.off()

##############
gloci<-read.table("loci_HYI.bed",header=F,as.is=T)
head(gloci)

#可调整的参数
genefold<-as.numeric("0.5")#放大、缩小展示的范围

# 展示的基因组范围
colnames(gloci)<-c("chr","start","end","strand")
chr<-gloci[rownames(gloci),]$chr
gloci$width<-with(gloci,end-start)
startpoint<-gloci[rownames(gloci),]$start-genefold*gloci[rownames(gloci),]$width
endpoint<-gloci[rownames(gloci),]$end+genefold*gloci[rownames(gloci),]$width

#下面将scale等track写入tracklist
tracklist<-list()
#写入chromosome
itrack <- IdeogramTrack(genome = "hg38", chromosome = chr,outline=T)
tracklist[["itrack"]]<-itrack

#写入比例尺
scalebar <- GenomeAxisTrack(scale=0.25,col="black",fontcolor="black",name="Scale",labelPos="above",showTitle=TRUE)
tracklist[["scalebar"]]<-scalebar

#写入基因组位置
axisTrack <- GenomeAxisTrack(labelPos="above",col="black",fontcolor="black",name=paste(chr,":",sep=""),exponent=0,showTitle=TRUE)
tracklist[["axisTrack"]]<-axisTrack

#写入bigwig
#配色
colpal<-rep(brewer.pal(12,"Paired"),20)
coldf<-data.frame(col=colpal[1:nrow(bwInfo)],row.names = rownames(bwInfo),stringsAsFactors = F)

for(index in rownames(bwInfo)){
  bgFile<-file.path("J:\\TCGA-ATAC-seq_bigwig\\BRCA",paste(index,".bw",sep=""))
  tracklist[[index]]<-DataTrack(range = bgFile,genome="hg38",type="histogram",
                                name=chartr("_","\n",bwInfo[index,]),
                                col.histogram=coldf[index,])#每个track颜色不同才好看
}

#写入基因结构
tracklist[["grt"]]<-grt

#输出pdf文件
pdf("loci_HYI.pdf",height=35,width=10)
plotTracks(tracklist, from = startpoint, to = endpoint,
           chromosome=chr,background.panel = "white", background.title = "white",
           col.title="black",col.axis="black",ylim=c(0,250),
           rot.title=0,cex.title=0.9,margin=38,title.width=1.5,collapseTranscripts = "longest")
#collapseTranscripts = "longest")#同一个基因的多个transcript压缩成最长的一个
dev.off()

##############
gloci<-read.table("loci_NRP1.bed",header=F,as.is=T)
head(gloci)

#可调整的参数
genefold<-as.numeric("0.5")#放大、缩小展示的范围

# 展示的基因组范围
colnames(gloci)<-c("chr","start","end","strand")
chr<-gloci[rownames(gloci),]$chr
gloci$width<-with(gloci,end-start)
startpoint<-gloci[rownames(gloci),]$start-genefold*gloci[rownames(gloci),]$width
endpoint<-gloci[rownames(gloci),]$end+genefold*gloci[rownames(gloci),]$width

#下面将scale等track写入tracklist
tracklist<-list()
#写入chromosome
itrack <- IdeogramTrack(genome = "hg38", chromosome = chr,outline=T)
tracklist[["itrack"]]<-itrack

#写入比例尺
scalebar <- GenomeAxisTrack(scale=0.25,col="black",fontcolor="black",name="Scale",labelPos="above",showTitle=TRUE)
tracklist[["scalebar"]]<-scalebar

#写入基因组位置
axisTrack <- GenomeAxisTrack(labelPos="above",col="black",fontcolor="black",name=paste(chr,":",sep=""),exponent=0,showTitle=TRUE)
tracklist[["axisTrack"]]<-axisTrack

#写入bigwig
#配色
colpal<-rep(brewer.pal(12,"Paired"),20)
coldf<-data.frame(col=colpal[1:nrow(bwInfo)],row.names = rownames(bwInfo),stringsAsFactors = F)

for(index in rownames(bwInfo)){
  bgFile<-file.path("J:\\TCGA-ATAC-seq_bigwig\\OV",paste(index,".bw",sep=""))
  tracklist[[index]]<-DataTrack(range = bgFile,genome="hg38",type="histogram",
                                name=chartr("_","\n",bwInfo[index,]),
                                col.histogram=coldf[index,])#每个track颜色不同才好看
}

#写入基因结构
tracklist[["grt"]]<-grt

#输出pdf文件
pdf("loci_NRP1.pdf",height=10,width=10)
plotTracks(tracklist, from = startpoint, to = endpoint,
           chromosome=chr,background.panel = "white", background.title = "white",
           col.title="black",col.axis="black",ylim=c(0,150),
           rot.title=0,cex.title=0.9,margin=38,title.width=1.5,collapseTranscripts = "longest")
#collapseTranscripts = "longest")#同一个基因的多个transcript压缩成最长的一个
dev.off()

##############
gloci<-read.table("loci_MMP19.bed",header=F,as.is=T)
head(gloci)

#可调整的参数
genefold<-as.numeric("0.5")#放大、缩小展示的范围

# 展示的基因组范围
colnames(gloci)<-c("chr","start","end","strand")
chr<-gloci[rownames(gloci),]$chr
gloci$width<-with(gloci,end-start)
startpoint<-gloci[rownames(gloci),]$start-genefold*gloci[rownames(gloci),]$width
endpoint<-gloci[rownames(gloci),]$end+genefold*gloci[rownames(gloci),]$width

#下面将scale等track写入tracklist
tracklist<-list()
#写入chromosome
itrack <- IdeogramTrack(genome = "hg38", chromosome = chr,outline=T)
tracklist[["itrack"]]<-itrack

#写入比例尺
scalebar <- GenomeAxisTrack(scale=0.25,col="black",fontcolor="black",name="Scale",labelPos="above",showTitle=TRUE)
tracklist[["scalebar"]]<-scalebar

#写入基因组位置
axisTrack <- GenomeAxisTrack(labelPos="above",col="black",fontcolor="black",name=paste(chr,":",sep=""),exponent=0,showTitle=TRUE)
tracklist[["axisTrack"]]<-axisTrack

#写入bigwig
#配色
colpal<-rep(brewer.pal(12,"Paired"),20)
coldf<-data.frame(col=colpal[1:nrow(bwInfo)],row.names = rownames(bwInfo),stringsAsFactors = F)

for(index in rownames(bwInfo)){
  bgFile<-file.path("J:\\TCGA-ATAC-seq_bigwig\\OV",paste(index,".bw",sep=""))
  tracklist[[index]]<-DataTrack(range = bgFile,genome="hg38",type="histogram",
                                name=chartr("_","\n",bwInfo[index,]),
                                col.histogram=coldf[index,])#每个track颜色不同才好看
}

#写入基因结构
tracklist[["grt"]]<-grt

#输出pdf文件
pdf("loci_MMP19.pdf",height=10,width=10)
plotTracks(tracklist, from = startpoint, to = endpoint,
           chromosome=chr,background.panel = "white", background.title = "white",
           col.title="black",col.axis="black",ylim=c(0,50),
           rot.title=0,cex.title=0.9,margin=38,title.width=1.5,collapseTranscripts = "longest")
#collapseTranscripts = "longest")#同一个基因的多个transcript压缩成最长的一个
dev.off()

##############
gloci<-read.table("loci_BACE2.bed",header=F,as.is=T)
head(gloci)

#可调整的参数
genefold<-as.numeric("0.5")#放大、缩小展示的范围

# 展示的基因组范围
colnames(gloci)<-c("chr","start","end","strand")
chr<-gloci[rownames(gloci),]$chr
gloci$width<-with(gloci,end-start)
startpoint<-gloci[rownames(gloci),]$start-genefold*gloci[rownames(gloci),]$width
endpoint<-gloci[rownames(gloci),]$end+genefold*gloci[rownames(gloci),]$width

#下面将scale等track写入tracklist
tracklist<-list()
#写入chromosome
itrack <- IdeogramTrack(genome = "hg38", chromosome = chr,outline=T)
tracklist[["itrack"]]<-itrack

#写入比例尺
scalebar <- GenomeAxisTrack(scale=0.25,col="black",fontcolor="black",name="Scale",labelPos="above",showTitle=TRUE)
tracklist[["scalebar"]]<-scalebar

#写入基因组位置
axisTrack <- GenomeAxisTrack(labelPos="above",col="black",fontcolor="black",name=paste(chr,":",sep=""),exponent=0,showTitle=TRUE)
tracklist[["axisTrack"]]<-axisTrack

#写入bigwig
#配色
colpal<-rep(brewer.pal(12,"Paired"),20)
coldf<-data.frame(col=colpal[1:nrow(bwInfo)],row.names = rownames(bwInfo),stringsAsFactors = F)

for(index in rownames(bwInfo)){
  bgFile<-file.path("J:\\TCGA-ATAC-seq_bigwig\\OV",paste(index,".bw",sep=""))
  tracklist[[index]]<-DataTrack(range = bgFile,genome="hg38",type="histogram",
                                name=chartr("_","\n",bwInfo[index,]),
                                col.histogram=coldf[index,])#每个track颜色不同才好看
}

#写入基因结构
tracklist[["grt"]]<-grt

#输出pdf文件
pdf("loci_BACE2.pdf",height=10,width=10)
plotTracks(tracklist, from = startpoint, to = endpoint,
           chromosome=chr,background.panel = "white", background.title = "white",
           col.title="black",col.axis="black",ylim=c(0,150),
           rot.title=0,cex.title=0.9,margin=38,title.width=1.5,collapseTranscripts = "longest")
#collapseTranscripts = "longest")#同一个基因的多个transcript压缩成最长的一个
dev.off()

############PEAK
setwd("J:\\TCGA-ATAC-seq_bigwig\\GSE139099")
library(data.table)
library(Gviz)
library(RColorBrewer)
library(TxDb.Hsapiens.UCSC.hg38.knownGene)
txdb_hg38 <- TxDb.Hsapiens.UCSC.hg38.knownGene
grt <- GeneRegionTrack(txdb_hg38, genome="hg38",showId=TRUE, geneSymbol=TRUE, name="UCSC")
library(org.Hs.eg.db)
z <- mapIds(org.Hs.eg.db, gene(grt), "SYMBOL", "ENTREZID", multiVals = "first")
zz <- sapply(z, is.null)
z[zz] <- gene(grt)[zz]
gr <- ranges(grt)
mcols(gr)$symbol <- z
grt@range <- gr

# 输入数据
bwInfo<-read.table("easy_input.txt",header=F,row.names=1,as.is=T)
head(bwInfo)

##############
gloci<-read.table("loci_CCDC80.bed",header=F,as.is=T)
head(gloci)

#可调整的参数
genefold<-as.numeric("0.5")#放大、缩小展示的范围

# 展示的基因组范围
colnames(gloci)<-c("chr","start","end","strand")
chr<-gloci[rownames(gloci),]$chr
gloci$width<-with(gloci,end-start)
startpoint<-gloci[rownames(gloci),]$start-genefold*gloci[rownames(gloci),]$width
endpoint<-gloci[rownames(gloci),]$end+genefold*gloci[rownames(gloci),]$width

#下面将scale等track写入tracklist
tracklist<-list()
#写入chromosome
itrack <- IdeogramTrack(genome = "hg38", chromosome = chr,outline=T)
tracklist[["itrack"]]<-itrack

#写入比例尺
scalebar <- GenomeAxisTrack(scale=0.25,col="black",fontcolor="black",name="Scale",labelPos="above",showTitle=TRUE)
tracklist[["scalebar"]]<-scalebar

#写入基因组位置
axisTrack <- GenomeAxisTrack(labelPos="above",col="black",fontcolor="black",name=paste(chr,":",sep=""),exponent=0,showTitle=TRUE)
tracklist[["axisTrack"]]<-axisTrack

#写入bigwig
#配色
colpal<-rep(brewer.pal(12,"Paired"),20)
coldf<-data.frame(col=colpal[1:nrow(bwInfo)],row.names = rownames(bwInfo),stringsAsFactors = F)

for(index in rownames(bwInfo)){
  bgFile<-file.path("J:\\TCGA-ATAC-seq_bigwig\\GSE139099",paste(index,".bw",sep=""))
  tracklist[[index]]<-DataTrack(range = bgFile,genome="hg38",type="histogram",
                                name=chartr("_","\n",bwInfo[index,]),
                                col.histogram=coldf[index,])#每个track颜色不同才好看
}

#写入基因结构
tracklist[["grt"]]<-grt

#输出pdf文件
pdf("loci_CCDC80.pdf",height=12,width=10)
plotTracks(tracklist, from = startpoint, to = endpoint,
           chromosome=chr,background.panel = "white", background.title = "white",
           col.title="black",col.axis="black",ylim=c(0,150),
           rot.title=0,cex.title=0.9,margin=38,title.width=1.5,collapseTranscripts = "longest")
#collapseTranscripts = "longest")#同一个基因的多个transcript压缩成最长的一个
dev.off()


##############
gloci<-read.table("loci_TIMP3.bed",header=F,as.is=T)
head(gloci)

#可调整的参数
genefold<-as.numeric("0.5")#放大、缩小展示的范围

# 展示的基因组范围
colnames(gloci)<-c("chr","start","end","strand")
chr<-gloci[rownames(gloci),]$chr
gloci$width<-with(gloci,end-start)
startpoint<-gloci[rownames(gloci),]$start-genefold*gloci[rownames(gloci),]$width
endpoint<-gloci[rownames(gloci),]$end+genefold*gloci[rownames(gloci),]$width

#下面将scale等track写入tracklist
tracklist<-list()
#写入chromosome
itrack <- IdeogramTrack(genome = "hg38", chromosome = chr,outline=T)
tracklist[["itrack"]]<-itrack

#写入比例尺
scalebar <- GenomeAxisTrack(scale=0.25,col="black",fontcolor="black",name="Scale",labelPos="above",showTitle=TRUE)
tracklist[["scalebar"]]<-scalebar

#写入基因组位置
axisTrack <- GenomeAxisTrack(labelPos="above",col="black",fontcolor="black",name=paste(chr,":",sep=""),exponent=0,showTitle=TRUE)
tracklist[["axisTrack"]]<-axisTrack

#写入bigwig
#配色
colpal<-rep(brewer.pal(12,"Paired"),20)
coldf<-data.frame(col=colpal[1:nrow(bwInfo)],row.names = rownames(bwInfo),stringsAsFactors = F)

for(index in rownames(bwInfo)){
  bgFile<-file.path("J:\\TCGA-ATAC-seq_bigwig\\GSE139099",paste(index,".bw",sep=""))
  tracklist[[index]]<-DataTrack(range = bgFile,genome="hg38",type="histogram",
                                name=chartr("_","\n",bwInfo[index,]),
                                col.histogram=coldf[index,])#每个track颜色不同才好看
}

#写入基因结构
tracklist[["grt"]]<-grt

#输出pdf文件
pdf("loci_TIMP3.pdf",height=12,width=10)
plotTracks(tracklist, from = startpoint, to = endpoint,
           chromosome=chr,background.panel = "white", background.title = "white",
           col.title="black",col.axis="black",ylim=c(0,150),
           rot.title=0,cex.title=0.9,margin=38,title.width=1.5,collapseTranscripts = "longest")
#collapseTranscripts = "longest")#同一个基因的多个transcript压缩成最长的一个
dev.off()

##############
gloci<-read.table("loci_JCHAIN.bed",header=F,as.is=T)
head(gloci)

#可调整的参数
genefold<-as.numeric("0.5")#放大、缩小展示的范围

# 展示的基因组范围
colnames(gloci)<-c("chr","start","end","strand")
chr<-gloci[rownames(gloci),]$chr
gloci$width<-with(gloci,end-start)
startpoint<-gloci[rownames(gloci),]$start-genefold*gloci[rownames(gloci),]$width
endpoint<-gloci[rownames(gloci),]$end+genefold*gloci[rownames(gloci),]$width

#下面将scale等track写入tracklist
tracklist<-list()
#写入chromosome
itrack <- IdeogramTrack(genome = "hg38", chromosome = chr,outline=T)
tracklist[["itrack"]]<-itrack

#写入比例尺
scalebar <- GenomeAxisTrack(scale=0.25,col="black",fontcolor="black",name="Scale",labelPos="above",showTitle=TRUE)
tracklist[["scalebar"]]<-scalebar

#写入基因组位置
axisTrack <- GenomeAxisTrack(labelPos="above",col="black",fontcolor="black",name=paste(chr,":",sep=""),exponent=0,showTitle=TRUE)
tracklist[["axisTrack"]]<-axisTrack

#写入bigwig
#配色
colpal<-rep(brewer.pal(12,"Paired"),20)
coldf<-data.frame(col=colpal[1:nrow(bwInfo)],row.names = rownames(bwInfo),stringsAsFactors = F)

for(index in rownames(bwInfo)){
  bgFile<-file.path("J:\\TCGA-ATAC-seq_bigwig\\GSE139099",paste(index,".bw",sep=""))
  tracklist[[index]]<-DataTrack(range = bgFile,genome="hg38",type="histogram",
                                name=chartr("_","\n",bwInfo[index,]),
                                col.histogram=coldf[index,])#每个track颜色不同才好看
}

#写入基因结构
tracklist[["grt"]]<-grt

#输出pdf文件
pdf("loci_JCHAIN.pdf",height=12,width=10)
plotTracks(tracklist, from = startpoint, to = endpoint,
           chromosome=chr,background.panel = "white", background.title = "white",
           col.title="black",col.axis="black",ylim=c(0,150),
           rot.title=0,cex.title=0.9,margin=38,title.width=1.5,collapseTranscripts = "longest")
#collapseTranscripts = "longest")#同一个基因的多个transcript压缩成最长的一个
dev.off()

##############
gloci<-read.table("loci_TMA7.bed",header=F,as.is=T)
head(gloci)

#可调整的参数
genefold<-as.numeric("0.5")#放大、缩小展示的范围

# 展示的基因组范围
colnames(gloci)<-c("chr","start","end","strand")
chr<-gloci[rownames(gloci),]$chr
gloci$width<-with(gloci,end-start)
startpoint<-gloci[rownames(gloci),]$start-genefold*gloci[rownames(gloci),]$width
endpoint<-gloci[rownames(gloci),]$end+genefold*gloci[rownames(gloci),]$width

#下面将scale等track写入tracklist
tracklist<-list()
#写入chromosome
itrack <- IdeogramTrack(genome = "hg38", chromosome = chr,outline=T)
tracklist[["itrack"]]<-itrack

#写入比例尺
scalebar <- GenomeAxisTrack(scale=0.25,col="black",fontcolor="black",name="Scale",labelPos="above",showTitle=TRUE)
tracklist[["scalebar"]]<-scalebar

#写入基因组位置
axisTrack <- GenomeAxisTrack(labelPos="above",col="black",fontcolor="black",name=paste(chr,":",sep=""),exponent=0,showTitle=TRUE)
tracklist[["axisTrack"]]<-axisTrack

#写入bigwig
#配色
colpal<-rep(brewer.pal(12,"Paired"),20)
coldf<-data.frame(col=colpal[1:nrow(bwInfo)],row.names = rownames(bwInfo),stringsAsFactors = F)

for(index in rownames(bwInfo)){
  bgFile<-file.path("J:\\TCGA-ATAC-seq_bigwig\\GSE139099",paste(index,".bw",sep=""))
  tracklist[[index]]<-DataTrack(range = bgFile,genome="hg38",type="histogram",
                                name=chartr("_","\n",bwInfo[index,]),
                                col.histogram=coldf[index,])#每个track颜色不同才好看
}

#写入基因结构
tracklist[["grt"]]<-grt

#输出pdf文件
pdf("loci_TMA7.pdf",height=12,width=10)
plotTracks(tracklist, from = startpoint, to = endpoint,
           chromosome=chr,background.panel = "white", background.title = "white",
           col.title="black",col.axis="black",ylim=c(0,150),
           rot.title=0,cex.title=0.9,margin=38,title.width=1.5,collapseTranscripts = "longest")
#collapseTranscripts = "longest")#同一个基因的多个transcript压缩成最长的一个
dev.off()

##############
gloci<-read.table("loci_SNAI1.bed",header=F,as.is=T)
head(gloci)

#可调整的参数
genefold<-as.numeric("0.5")#放大、缩小展示的范围

# 展示的基因组范围
colnames(gloci)<-c("chr","start","end","strand")
chr<-gloci[rownames(gloci),]$chr
gloci$width<-with(gloci,end-start)
startpoint<-gloci[rownames(gloci),]$start-genefold*gloci[rownames(gloci),]$width
endpoint<-gloci[rownames(gloci),]$end+genefold*gloci[rownames(gloci),]$width

#下面将scale等track写入tracklist
tracklist<-list()
#写入chromosome
itrack <- IdeogramTrack(genome = "hg38", chromosome = chr,outline=T)
tracklist[["itrack"]]<-itrack

#写入比例尺
scalebar <- GenomeAxisTrack(scale=0.25,col="black",fontcolor="black",name="Scale",labelPos="above",showTitle=TRUE)
tracklist[["scalebar"]]<-scalebar

#写入基因组位置
axisTrack <- GenomeAxisTrack(labelPos="above",col="black",fontcolor="black",name=paste(chr,":",sep=""),exponent=0,showTitle=TRUE)
tracklist[["axisTrack"]]<-axisTrack

#写入bigwig
#配色
colpal<-rep(brewer.pal(12,"Paired"),20)
coldf<-data.frame(col=colpal[1:nrow(bwInfo)],row.names = rownames(bwInfo),stringsAsFactors = F)

for(index in rownames(bwInfo)){
  bgFile<-file.path("J:\\TCGA-ATAC-seq_bigwig\\GSE139099",paste(index,".bw",sep=""))
  tracklist[[index]]<-DataTrack(range = bgFile,genome="hg38",type="histogram",
                                name=chartr("_","\n",bwInfo[index,]),
                                col.histogram=coldf[index,])#每个track颜色不同才好看
}

#写入基因结构
tracklist[["grt"]]<-grt

#输出pdf文件
pdf("loci_SNAI1.pdf",height=12,width=10)
plotTracks(tracklist, from = startpoint, to = endpoint,
           chromosome=chr,background.panel = "white", background.title = "white",
           col.title="black",col.axis="black",ylim=c(0,150),
           rot.title=0,cex.title=0.9,margin=38,title.width=1.5,collapseTranscripts = "longest")
#collapseTranscripts = "longest")#同一个基因的多个transcript压缩成最长的一个
dev.off()

##############
gloci<-read.table("loci_IGFBP4.bed",header=F,as.is=T)
head(gloci)

#可调整的参数
genefold<-as.numeric("0.5")#放大、缩小展示的范围

# 展示的基因组范围
colnames(gloci)<-c("chr","start","end","strand")
chr<-gloci[rownames(gloci),]$chr
gloci$width<-with(gloci,end-start)
startpoint<-gloci[rownames(gloci),]$start-genefold*gloci[rownames(gloci),]$width
endpoint<-gloci[rownames(gloci),]$end+genefold*gloci[rownames(gloci),]$width

#下面将scale等track写入tracklist
tracklist<-list()
#写入chromosome
itrack <- IdeogramTrack(genome = "hg38", chromosome = chr,outline=T)
tracklist[["itrack"]]<-itrack

#写入比例尺
scalebar <- GenomeAxisTrack(scale=0.25,col="black",fontcolor="black",name="Scale",labelPos="above",showTitle=TRUE)
tracklist[["scalebar"]]<-scalebar

#写入基因组位置
axisTrack <- GenomeAxisTrack(labelPos="above",col="black",fontcolor="black",name=paste(chr,":",sep=""),exponent=0,showTitle=TRUE)
tracklist[["axisTrack"]]<-axisTrack

#写入bigwig
#配色
colpal<-rep(brewer.pal(12,"Paired"),20)
coldf<-data.frame(col=colpal[1:nrow(bwInfo)],row.names = rownames(bwInfo),stringsAsFactors = F)

for(index in rownames(bwInfo)){
  bgFile<-file.path("J:\\TCGA-ATAC-seq_bigwig\\GSE139099",paste(index,".bw",sep=""))
  tracklist[[index]]<-DataTrack(range = bgFile,genome="hg38",type="histogram",
                                name=chartr("_","\n",bwInfo[index,]),
                                col.histogram=coldf[index,])#每个track颜色不同才好看
}

#写入基因结构
tracklist[["grt"]]<-grt

#输出pdf文件
pdf("loci_IGFBP4.pdf",height=12,width=10)
plotTracks(tracklist, from = startpoint, to = endpoint,
           chromosome=chr,background.panel = "white", background.title = "white",
           col.title="black",col.axis="black",ylim=c(0,150),
           rot.title=0,cex.title=0.9,margin=38,title.width=1.5,collapseTranscripts = "longest")
#collapseTranscripts = "longest")#同一个基因的多个transcript压缩成最长的一个
dev.off()
