# Supplementary material for: Single-cell RNA sequencing and multi-omics analysis of prognosis-related staging in papillary thyroid cancer
Source: Cancer Immunol Immunother. 2025 Jul 12;74(8):267. doi: 10.1007/s00262-025-04101-4 (PMC12255609; doi:10.1007/s00262-025-04101-4)
Supplement: Supplementary file 1 — Supplementary file1 (ZIP 131 KB) [file 262_2025_4101_MOESM1_ESM.zip › New folder1/code_single.R]

############转移瘤分化

library(limma)           #???ð?
expFile="symbol.txt"      #?????????ļ?
geneFile="gene.txt"      #?????б??ļ?
setwd("J:\\metastasis_scRNA_seq\\RNA-seq\\矩阵处理")    #???ù???Ŀ¼

#??ȡ?????ļ??????????ݽ??д???
rt=read.table(expFile, header=T, sep="\t", check.names=F)
rt=as.matrix(rt)
rownames(rt)=rt[,1]
exp=rt[,2:ncol(rt)]
dimnames=list(rownames(exp),colnames(exp))
data=matrix(as.numeric(as.matrix(exp)),nrow=nrow(exp),dimnames=dimnames)
data=avereps(data)
data=data[rowMeans(data)>0,]

#??ȡm6a?????ı???��
gene=read.table(geneFile, header=T, sep="\t", check.names=F)
sameGene=intersect(as.vector(gene[,1]), rownames(data))
geneExp=data[sameGene,]

#????????
out=rbind(ID=colnames(geneExp),geneExp)
write.table(out,file="key_GeneExp.txt",sep="\t",quote=F,col.names=F)

###############
#???ð?
library(limma)
library(survival)
library(survminer)
expFile="key_GeneExp.txt"     #?????????ļ?
cliFile="time.txt"           #?????????ļ?

#??ȡ?????ļ????????????ļ?????
rt=read.table(expFile, header=T, sep="\t", check.names=F)
rt=as.matrix(rt)
rownames(rt)=rt[,1]
exp=rt[,2:ncol(rt)]
dimnames=list(rownames(exp), colnames(exp))
data=matrix(as.numeric(as.matrix(exp)), nrow=nrow(exp), dimnames=dimnames)
data=avereps(data)
data=data[rowMeans(data)>1,]
data=t(data)
rownames(data)=substring(rownames(data), 1, 12)
#rownames(data)=substring(rownames(data), 1, 16)

#??ȡ????????
cli=read.table(cliFile, header=T, sep="\t", check.names=F, row.names=1)     #??ȡ?ٴ??ļ?
cli$futime=cli$futime/365

#???ݺϲ?
sameSample=intersect(row.names(data), row.names(cli))
data=data[sameSample,]
cli=cli[sameSample,]
rt=cbind(cli, data)

picDir="clinic_OS_picture"
dir.create(picDir)

setwd(picDir)

#?Ի???????ѭ?????ҳ?Ԥ?????صĻ???
outTab=data.frame()
km=c()
for(i in colnames(rt[,3:ncol(rt)])){
  #cox????
  cox <- coxph(Surv(futime, fustat) ~ rt[,i], data = rt)
  coxSummary = summary(cox)
  coxP=coxSummary$coefficients[,"Pr(>|z|)"]
  outTab=rbind(outTab,
               cbind(id=i,
                     HR=coxSummary$conf.int[,"exp(coef)"],
                     HR.95L=coxSummary$conf.int[,"lower .95"],
                     HR.95H=coxSummary$conf.int[,"upper .95"],
                     pvalue=coxSummary$coefficients[,"Pr(>|z|)"])
  )
  #km????
  data=rt[,c("futime", "fustat", i)]
  colnames(data)=c("futime", "fustat", "gene")
  #??ȡ????cutoff
  res.cut=surv_cutpoint(data, time = "futime", event = "fustat", variables =c("gene"))
  res.cat=surv_categorize(res.cut)
  fit=survfit(Surv(futime, fustat) ~gene, data = res.cat)
  #print(paste0(i, " ", res.cut$cutpoint[1]))
  #?Ƚϸߵͱ???????????
  diff=survdiff(Surv(futime, fustat) ~gene,data =res.cat)
  pValue=1-pchisq(diff$chisq, df=1)
  km=c(km, pValue)
  #??pvalue<0.05?Ļ???????????????
  if(pValue<0.05){
    if(pValue<0.001){
      pValue="p<0.001"
    }else{
      pValue=paste0("p=",sprintf("%.03f",pValue))
    }
    
    #????????????
    surPlot=ggsurvplot(fit,
                       data=res.cat,
                       pval=pValue,
                       pval.size=6,
                       legend.title=i,
                       legend.labs=c("high","low"),
                       xlab="Time(years)",
                       ylab="Overall survival",
                       palette=c("red", "blue"),
                       break.time.by=2,
                       conf.int=T,
                       risk.table=TRUE,
                       risk.table.title="",
                       risk.table.height=.25)
    pdf(file=paste0("sur.", i, ".pdf"),onefile = FALSE,
        width = 6,         #ͼƬ?Ŀ???
        height =5)         #ͼƬ?ĸ߶?
    print(surPlot)
    dev.off()
  }
}

#?????????صĽ???
outTab=cbind(outTab, km)
write.table(outTab,file="uniCox_KM.txt",sep="\t",row.names=F,quote=F)

##################
setwd("J:\\metastasis_scRNA_seq\\RNA-seq\\矩阵处理")    #???ù???Ŀ¼

KM_sig = outTab[which(outTab$km<0.05),]

uniCox_sig = outTab[which(outTab$pvalue<0.1),]

final_gene = intersect(as.vector(KM_sig[,1]), as.vector(uniCox_sig[,1]))

monocle_final=read.csv("UMAP_monocle2_final_results.csv",sep=",",header=T,check.names=F,row.names = 1)

final_cluster_gene = monocle_final[final_gene,]

final_cluster_gene$cluster = paste('THCA',final_cluster_gene$cluster,sep='')

gene_new = final_cluster_gene[final_gene,c(6,9)]

write.table(gene_new,file="gene_new.txt",sep="\t",row.names=F,quote=F)
write.table(gene_new,file="J:\\metastasis_scRNA_seq\\RNA-seq\\矩阵处理\\regulation_network\\gene_new.txt",sep="\t",row.names=F,quote=F)
write.table(outTab,file="uniCox_KM.txt",sep="\t",row.names=F,quote=F)

#####################
#???ð?
library(igraph)
library(psych)
library(reshape2)
library("RColorBrewer")
GeneExpfile <- "key_GeneExp.txt"     #?????????ļ?
Genefile <- "gene_new.txt"              #?????б??ļ?
Coxfile <- "uniCox_KM.txt"             #Ԥ???????ļ?

#??ȡ?????ļ?
gene.group <- read.table(Genefile,header=T,sep="\t")
gene.exp <- read.table(GeneExpfile,header=T,sep="\t",row.names=1)
gene.cox <- read.table(Coxfile,header=T,sep="\t")

#????ȡ????
colnames(gene.group) <- c('id','group')
genelist <- intersect(gene.group$id, gene.cox$id)
genelist <- intersect(genelist, rownames(gene.exp))
gene.group <- gene.group[match(genelist,gene.group$id),]
gene.group <- gene.group[order(gene.group$group),]
gene.exp <- gene.exp[match(gene.group$id,rownames(gene.exp)),]
gene.cox <- gene.cox[match(gene.group$id,gene.cox$id),]

#׼???????ļ?
gene.cor <- corr.test(t(gene.exp))
gene.cor.cor <- gene.cor$r
gene.cor.pvalue <- gene.cor$p
gene.cor.cor[upper.tri(gene.cor.cor)] = NA
gene.cor.pvalue[upper.tri(gene.cor.pvalue)] = NA
gene.cor.cor.melt <- melt(gene.cor.cor)   #gene1 \t gene2 \t cor
gene.cor.pvalue.melt <- melt(gene.cor.pvalue)
gene.melt <- data.frame(from = gene.cor.cor.melt$Var2,to=gene.cor.cor.melt$Var1,cor=gene.cor.cor.melt$value,pvalue=gene.cor.pvalue.melt$value)
gene.melt <- gene.melt[gene.melt$from!=gene.melt$to&!is.na(gene.melt$pvalue),,drop=F]
gene.edge <- gene.melt[gene.melt$pvalue<0.0001,,drop=F]
gene.edge$color <- ifelse(gene.edge$cor>0,'pink','#6495ED')
gene.edge$weight <- abs(gene.edge$cor)*6

#׼???????????ļ?
gene.node <- gene.group
group.color <- colorRampPalette(brewer.pal(9, "Set1"))(length(unique(gene.node$group)))
gene.node$color <- group.color[as.numeric(as.factor(gene.node$group))]
gene.node$shape <- "circle"
gene.node$frame <- ifelse(gene.cox$HR>1,'#E34A33', '#6BAED6')
gene.node$pvalue <- gene.cox$pvalue
# pvalue size
pvalue.breaks <- c(0,0.0001,0.001,0.01,0.05,1)
pvalue.size <- c(16,14,12,10,8)
cutpvalue <- cut(gene.node$pvalue,breaks=pvalue.breaks)
gene.node$size <- pvalue.size[as.numeric(cutpvalue)]
nodefile <- "network.node.txt"
edgefile <- "network.edge.txt"
write.table(gene.node, nodefile, sep="\t", col.names=T, row.names=F, quote=F)
write.table(gene.edge, edgefile, sep="\t", col.names=T, row.names=F, quote=F)


#????????ͼ
node = read.table(nodefile, header=T, sep="\t", comment.char="")
edge = read.table(edgefile, header=T, sep="\t", comment.char="")

g = graph.data.frame(edge,directed = FALSE)
node = node[match(names(components(g)$membership),node$id),]

if(!is.na(match('color',colnames(node)))) V(g)$color = node$color
if(!is.na(match('size',colnames(node)))) V(g)$size = node$size
if(!is.na(match('shape',colnames(node)))) V(g)$shape = node$shape
if(!is.na(match('frame',colnames(node)))) V(g)$frame = node$frame

#?????ļ?
pdf(file="network.pdf", width=10, height=8)
par(mar=c(0,0,0,0))
layout(matrix(c(1,1,4,2,3,4),nc=2),height=c(4,4,2),width=c(8,3))

#?ڵ????? 
coord = layout_in_circle(g)
degree.x = acos(coord[,1])
degree.y = asin(coord[,2])
degree.alpha = c()
for(i in 1:length(degree.x)){
  if(degree.y[i]<0) degree.alpha=c(degree.alpha,2*pi-degree.x[i]) else degree.alpha=c(degree.alpha,degree.x[i])
}
degree.cut.group = (0:8)/4*pi
degree.cut.group[1] = -0.0001
degree.cut = cut(degree.alpha,degree.cut.group)
degree.degree = c(-pi/4,-pi/4,-pi/2,-pi/2,pi/2,pi/2,pi/2,pi/4)
degree = degree.degree[as.numeric(degree.cut)]

#??????ͼ,????Բ??ɫ????m6A?????ͣ??Ұ?Բ?????????Ǹ߷??ջ???,???ǵͷ??ջ???
values <- lapply(node$id,function(x)c(1,1))
V(g)$pie.color = lapply(1:nrow(node),function(x)c(node$color[x],node$frame[x]))
V(g)$frame = NA 

#????ͼ??
plot(g,layout=layout_in_circle,vertex.shape="pie",vertex.pie=values,
     vertex.label.cex=V(g)$lable.cex,edge.width = E(g)$weight,edge.arrow.size=0,
     vertex.label.color=V(g)$color,vertex.frame.color=V(g)$frame,edge.color=E(g)$color,
     vertex.label.cex=2,vertex.label.font=2,vertex.size=V(g)$size,edge.curved=0.4,
     vertex.color=V(g)$color,vertex.label.dist=1,vertex.label.degree=degree)
# label.degree : zero means to the right; and pi means to the left; up is -pi/2 and down is pi/2;  The default value is -pi/4
# label.dist If it is 0 then the label is centered on the vertex; If it is 1 then the label is displayed beside the vertex.

#???ƽڵ?????ͼ??(m6A??????)
par(mar=c(0,0,0,0))
plot(1,type="n",xlab="",ylab="",axes=F)
groupinfo = unique(data.frame(group=node$group,color=node$color))
legend("left",legend=groupinfo$group,col=groupinfo$color,pch=16,bty="n",cex=3)
#???Ʒ???ͼ??(??Щ?????Ǹ߷??յĻ???,??Щ?????ǵͷ??յĻ???)
par(mar=c(0,0,0,0))
plot(1,type="n",xlab="",ylab="",axes=F)
legend("left",legend=c('Risk factors','Favorable factors'),col=c('#E34A33', '#6BAED6'),pch=16,bty="n",cex=2.5)
#????Ԥ??pvalueͼ??
par(mar=c(0,0,0,0))
plot(1,type="n",xlab="",axes=F,ylab="")
legend("top",legend=c('Postive correlation with P<0.0001','Negative correlation with P<0.0001'),lty=1,lwd=4,col=c('pink','#6495ED'),bty="n",cex=2.2)
legend('bottom',legend=c(0.0001,0.001,0.01,0.05,1),pch=16,pt.cex=c(1.6,1.4,1.2,1,0.8)*6,bty="n",ncol=5,cex=2.2,col="black",title="Cox test, pvalue")
dev.off()

############################################
##########分型
library(ConsensusClusterPlus)
library(pheatmap)
library(dendsort)
#BiocManager::install("dendsort")
Sys.setenv(LANGUAGE = "en") #显示英文报错信息
options(stringsAsFactors = FALSE) #禁止chr转成factor

standarize.fun <- function(indata=NULL, halfwidth=NULL, centerFlag=T, scaleFlag=T) {  
  outdata=t(scale(t(indata), center=centerFlag, scale=scaleFlag))
  if (!is.null(halfwidth)) {
    outdata[outdata>halfwidth]=halfwidth
    outdata[outdata<(-halfwidth)]= -halfwidth
  }
  return(outdata)
}

##########KEY_gene
diffExp=read.table("symbol.txt",sep="\t",header=T,check.names=F)
#diffExp=read.table("symbol_FPKM.txt",sep="\t",header=T,check.names=F)
diffExp <- as.matrix(diffExp)
rownames(diffExp)=diffExp[,1]
exp=diffExp[,2:ncol(diffExp)]

dimnames=list(rownames(exp),colnames(exp))
diffExp=matrix(as.numeric(as.matrix(exp)),nrow=nrow(exp),dimnames=dimnames)

gene=read.table("gene_new.txt",sep="\t",header=T)

gene = gene[order(gene$cluster),]

immuneDiffAll=diffExp[intersect(gene[,1],rownames(diffExp)),]

immuneDiffResult=rbind(ID=colnames(immuneDiffAll),immuneDiffAll)
write.table(immuneDiffResult,file="key_geneExp_new.txt",sep="\t",col.names=F,quote=F)

#绘制基于四分类的表达谱热图 - Figure 1C
plotdata = immuneDiffAll
# 构建样本注释
annCol <- read.table("clinical_original.txt",sep = "\t",row.names = 1,check.names = F,stringsAsFactors = F,header = T)

samples = colnames(immuneDiffAll)

samples=substring(samples, 1, 12)

#samples=substring(samples, 1, 20)

annCol = annCol[samples,]

# 构建基因注释
annRow <- read.table("gene_new.txt",sep = "\t",row.names = 1,check.names = F,stringsAsFactors = F,header = T)

#genes = intersect(rownames(annRow), rownames(plotdata))

#annRow1 = annRow[which(rownames(annRow)%in%genes),]

#annRow = annRow1

dim(plotdata)
dim(annCol)
dim(annRow)

#############层次聚类
library(GSVA)
library(limma)
library(GSEABase)
library(WGCNA)  
library(ggplot2)
datExpr0=t(plotdata)

###检查缺失值
gsg = goodSamplesGenes(datExpr0, verbose = 3)
if (!gsg$allOK)
{
  # Optionally, print the gene and sample names that were removed:
  if (sum(!gsg$goodGenes)>0)
    printFlush(paste("Removing genes:", paste(names(datExpr0)[!gsg$goodGenes], collapse = ", ")))
  if (sum(!gsg$goodSamples)>0)
    printFlush(paste("Removing samples:", paste(rownames(datExpr0)[!gsg$goodSamples], collapse = ", ")))
  # Remove the offending genes and samples from the data:
  datExpr0 = datExpr0[gsg$goodSamples, gsg$goodGenes]
}

###样品聚类
sampleTree = hclust(dist(datExpr0), method = "average")
pdf(file = "sample_cluster.pdf", width = 15, height = 12)
par(cex = 0.6)
par(mar = c(0,4,2,0))
plot(sampleTree, main = "Sample clustering", sub="", xlab="", cex.lab = 1.5, cex.axis = 1.5, cex.main = 3)
###剪切线

dev.off()

###########conses
workDir="J:\\metastasis_scRNA_seq\\RNA-seq\\矩阵处理\\ConsensusClusterPlus"
data=plotdata

maxK=9

results = ConsensusClusterPlus(data,
                               maxK=maxK,
                               reps=50,
                               pItem=0.8,
                               pFeature=1,
                               title=workDir,
                               clusterAlg="km",
                               distance="euclidean",
                               seed=123456,
                               plot="png")

########选择聚类模块，满足这三个条件
########CDF增速平缓
########分组中没有样品特别少的组
########组内相关性低，组间相关性高
clusterNum=3
cluster=results[[clusterNum]][["consensusClass"]]
cluster = paste0("Cluster ",cluster)
write.table(cluster,file="cluster.txt",sep="\t",quote=F,col.names=F)

###############
cluster=results[[clusterNum]][["consensusClass"]]
cluster=as.data.frame(cluster)
colnames(cluster)=c("geneCluster")
letter=c("Cluster 1","Cluster 2","Cluster 3","Cluster 4","Cluster 5","Cluster 6","Cluster 7")
uniqClu=levels(factor(cluster$geneCluster))
cluster$geneCluster=letter[match(cluster$geneCluster, uniqClu)]
clusterOut=rbind(ID=colnames(cluster), cluster)
write.table(clusterOut, file="geneCluster.txt", sep="\t", quote=F, col.names=F)


#pca analysis
data= t(data)
data.class <- rownames(data)
data.pca <- prcomp(data, scale. = TRUE)                
write.table(predict(data.pca),file="newTab.xls",quote=F,sep="\t")  

cluster=read.table("Cluster.txt",sep="\t",header=F)               
group=paste0("",as.vector(cluster[,2]))
pcaPredict=predict(data.pca)
PCA = data.frame(PCA1 = pcaPredict[,1], PCA2 = pcaPredict[,2],group=group)

pdf(file="PCA.pdf",height=5,width=6.5)     
ggplot(data = PCA, aes(PCA1, PCA2)) + geom_point(aes(color = group)) +
  theme_bw()+
  theme(plot.margin=unit(rep(1.5,4),'lines'))+
  theme(panel.grid.major = element_blank(), panel.grid.minor = element_blank())
dev.off()

###########
colnames(cluster)[2] = "Cluster"
annCol = cbind(annCol, cluster)
annCol = annCol[,-which(colnames(annCol)%in%"V1")]
dim(plotdata)
dim(annCol)
dim(annRow)

plotdata =immuneDiffAll

library(limma)
library(ggsci)
plotdata = t(plotdata)

# rainbow是R的一个函数，用于产生彩虹色

E = normalizeBetweenArrays(plotdata, method="quantile")
plotdata = E

annColors1 = pal_npg(palette = c("nrc"), alpha = 0.9)(5)
annColors2 = pal_jco("default", alpha = 0.9)(5)
annColors <- list(Cluster = c("Cluster 1" = "#E64B35E5", "Cluster 2" = "#4DBBD5E5", "Cluster 3" = "#00A087E5"),
                  Subgroup = c("THCA1" = "#0073C2E5", "THCA2" = "#EFC000E5", "THCA3" = "#868686E5"))

annColors <- list(Cluster = c("Cluster 1" = "#E64B35E5", "Cluster 2" = "#4DBBD5E5"),
                  Subgroup = c("THCA1" = "#0073C2E5", "THCA2" = "#EFC000E5"))


annColors <- list(Cluster = c("Cluster 1" = "#E64B35E5", "Cluster 2" = "#4DBBD5E5", "Cluster 3" = "#00A087E5", "Cluster 4" = "#3C5488E5"),
                  Subgroup = c("THCA1" = "#0073C2E5", "THCA2" = "#EFC000E5", "THCA3" = "#868686E5", "THCA4" = "#CD534CE5"))


plotdata = t(plotdata)
# 构建注释颜色列表
#annColors <- list(Subgroup = c("Mixed" = "#895430", "Cholesterogenic" = "#99B15B", "Glycolytic" = "#62A2AA", "Quiescent" = "#E6B73C"),
#                  Pathway = c("Glycolytic" = "black","Cholesterogenic" = lightblue),
#                  Gender = c("Male" = "#79B789", "Female" = "#B5262A","Unknown" = "#FFFFFF"),
#                  Secretion = c("NullCell" = "#79B789", "Corticotroph" = "#B5262A","Gonadotroph" = "#FCAE91",
#                                "Lactotroph" = "#FECC5C","Mixed_GH-PRL" = "#FDCC8A","Plurihormonal_PIT-1" = "#BDD7E7",
#                               "Somatotroph" = "#CBC9E2","Thyrotroph" = "#FB6A4A","Unknown" = "#FFFFFF" ),
#                  WHO2017tumortype = c("Silent" = "#CBBEC1", "Acromegaly" = "#B5262A", "Cushing" = "#FCAE91",
#                                       "Gonadotrophin" = "#FECC5C","Hyperperprolactinemia" = "#FDCC8A","Hyperthyroidism" = "#BDD7E7",
#                                       "MixedAcroHyperPRL" = "#CBC9E2","Unknown" = "#FFFFFF"),
#                  Age = c(colorRampPalette(c("#F7D202", "#96862A"))(64),"Unknown" = "#FFFFFF"))

#plotdata1 = log10(plotdata+0.01)
dim(plotdata)
dim(annCol)
dim(annRow)

setdiff(rownames(annRow), rownames(plotdata))

annRow <- read.table("gene_new.txt",sep = "\t",row.names = 1,check.names = F,stringsAsFactors = F,header = T)

###########
set.seed(123)
pdf(file = "cluster_heatmap_show_all_name.pdf",width = 20, height = 12)
pheatmap(plotdata,
         border_color = NA,
         cluster_cols = T,
         cluster_rows = T,
         show_colnames = T,
         show_rownames = T,
         annotation_row = annRow,
         annotation_col = annCol,
         annotation_colors = annColors,
         #gaps_col =  cumsum(table(annCol$Subgroup))[1:3], # 热图亚型截断位置
         fontsize = 8.3,
         fontsize_col = 2,
         fontsize_row = 5,
         color = colorRampPalette((c("#18469B","white","#8C183D")))(64)) # 例文颜色
dev.off()

set.seed(123)
pdf(file = "cluster_heatmap_hide_all_name.pdf",width = 20, height = 12)
pheatmap(plotdata,
         border_color = NA,
         cluster_cols = T,
         cluster_rows = T,
         show_colnames = F,
         show_rownames = F,
         annotation_row = annRow,
         annotation_col = annCol,
         annotation_colors = annColors,
         #gaps_col =  cumsum(table(annCol$Subgroup))[1:3], # 热图亚型截断位置
         fontsize = 8.3,
         fontsize_col = 2,
         fontsize_row = 5,
         color = colorRampPalette((c("#18469B","white","#8C183D")))(64)) # 例文颜色
dev.off()

set.seed(123)
pdf(file = "non_cluster_heatmap_hide_all_name.pdf",width = 20, height = 12)
pheatmap(plotdata,
         border_color = NA,
         cluster_cols = T,
         cluster_rows = F,
         show_colnames = F,
         show_rownames = F,
         annotation_row = annRow,
         annotation_col = annCol,
         annotation_colors = annColors,
         #gaps_col =  cumsum(table(annCol$Subgroup))[1:3], # 热图亚型截断位置
         fontsize = 8.3,
         fontsize_col = 2,
         fontsize_row = 5,
         color = colorRampPalette((c("#18469B","white","#8C183D")))(64)) # 例文颜色
dev.off()

set.seed(123)
pdf(file = "non_cluster_heatmap_show_all_name.pdf",width = 20, height = 12)
pheatmap(plotdata,
         border_color = NA,
         cluster_cols = T,
         cluster_rows = F,
         show_colnames = T,
         show_rownames = T,
         annotation_row = annRow,
         annotation_col = annCol,
         annotation_colors = annColors,
         #gaps_col =  cumsum(table(annCol$Subgroup))[1:3], # 热图亚型截断位置
         fontsize = 8.3,
         fontsize_col = 2,
         fontsize_row = 5,
         color = colorRampPalette((c("#18469B","white","#8C183D")))(64)) # 例文颜色
dev.off()


##############
plotdata2 = cbind(t(plotdata),annCol)
dim(plotdata)
plotdata3 = plotdata2[order(plotdata2$Cluster),]

#write.table(plotdata3,file="order_cluster.xls",quote=F,sep="\t")  

a = nrow(plotdata)+1
b = ncol(plotdata3)

plotdata4 = plotdata3[,-(a:b)]

plotdata5 = t(plotdata4)

annCol5 =  plotdata3[,-(1:a)]


############

set.seed(123)
pdf(file = "all_non_cluster_heatmap_hide_all_name.pdf",width = 20, height = 12)
pheatmap(plotdata5,
         border_color = NA,
         cluster_cols = F,
         cluster_rows = F,
         show_colnames = F,
         show_rownames = F,
         annotation_row = annRow,
         annotation_col = annCol5,
         annotation_colors = annColors,
         gaps_col =  cumsum(table(annCol5$Cluster))[1:3], # 热图亚型截断位置
         fontsize = 8.3,
         fontsize_col = 2,
         fontsize_row = 5,
         color = colorRampPalette((c("#18469B","white","#8C183D")))(64)) # 例文颜色
dev.off()

set.seed(123)
pdf(file = "all_non_cluster_heatmap_show_all_name.pdf",width = 20, height = 12)
pheatmap(plotdata5,
         border_color = NA,
         cluster_cols = F,
         cluster_rows = F,
         show_colnames = F,
         show_rownames = T,
         annotation_row = annRow,
         annotation_col = annCol5,
         annotation_colors = annColors,
         gaps_col =  cumsum(table(annCol5$Cluster))[1:3],  # 热图亚型截断位置
         fontsize = 10,
         fontsize_col = 2,
         fontsize_row = 12,
         color = colorRampPalette((c("#18469B","white","#8C183D")))(64)) # 例文颜色
dev.off()


#################
annCol1 = na.omit(annCol,Censor!="NA")
annCol1$Censor = gsub("Alive", "0", annCol1$Censor)
annCol1$Censor = gsub("Dead", "1", annCol1$Censor)
annCol1$Censor = as.numeric(annCol1$Censor)

annCol1$OS=annCol1$OS/30

diff=survdiff(Surv(annCol1$OS, annCol1$Censor) ~Cluster,data = annCol1)
pValue=1-pchisq(diff$chisq,df=1)
pValue=signif(pValue,4)
pValue=format(pValue, scientific = TRUE)

fit <- survfit(Surv(annCol1$OS, annCol1$Censor) ~Cluster,data = annCol1)
col = pal_lancet(alpha = 0.9)(6)


pdf("cluster_KM.pdf", 8, 8)
ggsurvplot(fit, 
           data=annCol1,
           conf.int=F,
           pval=paste0("p=",pValue),
           pval.size=4,
           risk.table=TRUE,
           legend.labs=c("Cluster 1", "Cluster 2", "Cluster 3"),
           legend.title="Risk",
           xlab="Time(months)",
           break.time.by = 24,
           risk.table.title="",
           palette=col,
           risk.table.height=.25)
dev.off()

#legend.labs=c("Cluster 1", "Cluster 2", "Cluster 3"),
#perl TME11.CNVann.pl
#################CNV
diffExp=read.table("cnvMatrix.txt",sep="\t",header=T,check.names=F)
diffExp <- as.matrix(diffExp)
rownames(diffExp)=diffExp[,1]
exp=diffExp[,2:ncol(diffExp)]

dimnames=list(rownames(exp),colnames(exp))
diffExp=matrix(as.numeric(as.matrix(exp)),nrow=nrow(exp),dimnames=dimnames)

gene=read.table("gene_new.txt",sep="\t",header=T)
immuneDiffAll=diffExp[intersect(gene[,1],rownames(diffExp)),]

immuneDiffResult=rbind(ID=colnames(immuneDiffAll),immuneDiffAll)
write.table(immuneDiffResult,file="cnvMatrix.txt",sep="\t",col.names=F,quote=F)

##############
inputFile="cnvMatrix.txt"     #?????ļ?
rt=read.table(inputFile, header=T, sep="\t", check.names=F, row.names=1)    #??ȡ?????ļ?
GAIN=rowSums(rt> 0)       #?????????ӵ???Ʒ??Ŀ
LOSS=rowSums(rt< 0)       #??????ȱʧ????Ʒ??Ŀ
GAIN=GAIN/ncol(rt)*100      #?????????ӵİٷ???
LOSS=LOSS/ncol(rt)*100      #??????ȱʧ?İٷ???
data=cbind(GAIN, LOSS)
data=data[order(data[,"GAIN"],decreasing = T),]

#????ͼ??
data.max = apply(data, 1, max)
pdf(file="CNVfreq.pdf", width=8, height=6)
cex=1.3
par(cex.lab=cex, cex.axis=cex, font.axis=2, las=1, xpd=T)
bar=barplot(data.max, col="grey80", border=NA,
            xlab="", ylab="CNV.frequency(%)", space=1.5,
            xaxt="n", ylim=c(0,1.2*max(data.max)))
points(bar,data[,"GAIN"], pch=20, col=2, cex=3)
points(bar,data[,"LOSS"], pch=20, col=3, cex=3)
legend("top", legend=c('GAIN','LOSS'), col=2:3, pch=20, bty="n", cex=2, ncol=2)
par(srt=45)
text(bar, par('usr')[3]-0.05, rownames(data), adj=1)
dev.off()

################
library("RCircos")       #???ð?

#??ʼ??Ȧͼ
cytoBandIdeogram=read.table("refer.txt", header=T, sep="\t")
chr.exclude <- NULL
cyto.info <- cytoBandIdeogram
tracks.inside <- 5
tracks.outside <- 0
RCircos.Set.Core.Components(cyto.info, chr.exclude, tracks.inside, tracks.outside)

#????Ȧͼ????
rcircos.params <- RCircos.Get.Plot.Parameters()
rcircos.params$text.size=1
rcircos.params$point.size=5
RCircos.Reset.Plot.Parameters(rcircos.params)

#?????ļ?
pdf(file="RCircos.pdf", width=8, height=8)
RCircos.Set.Plot.Area()
RCircos.Chromosome.Ideogram.Plot()

#ɢ??ͼ
RCircos.Scatter.Data=read.table("Rcircos.scatter.txt", header=T, sep="\t", check.names=F)
data.col <- 4
track.num <- 1
side <- "in"
RCircos.Scatter.Plot(RCircos.Scatter.Data, data.col, track.num, side, by.fold=0.1)

#???ϻ???????
RCircos.Gene.Label.Data=read.table("Rcircos.geneLabel.txt", header=T, sep="\t", check.names=F)
name.col <- 4
side <- "in"
track.num <- 2
RCircos.Gene.Connector.Plot(RCircos.Gene.Label.Data, track.num, side)
track.num <- 3
RCircos.Gene.Name.Plot(RCircos.Gene.Label.Data, name.col, track.num, side)
dev.off()

###################差异分析
#???ð?
library(limma)
library(reshape2)
library(ggpubr)
expFile="key_geneExp_new.txt"          #?????????ļ?
geneCluFile="geneCluster.txt"     #?????????ļ?

#??ȡ?????????ļ?
rt=read.table(expFile, header=T, sep="\t", check.names=F)
rt=as.matrix(rt)
rownames(rt)=rt[,1]
exp=rt[,2:ncol(rt)]
dimnames=list(rownames(exp),colnames(exp))
data=matrix(as.numeric(as.matrix(exp)),nrow=nrow(exp),dimnames=dimnames)
data=avereps(data)
data=t(data)

#??ȡ?????????ļ?
geneClu=read.table(geneCluFile, header=T, sep="\t", check.names=F, row.names=1)

#?ϲ?????
#row.names(data) = substring(row.names(data), 1, 20)
sameSample=intersect(row.names(data), row.names(geneClu))
expClu=cbind(data[sameSample,,drop=F], geneClu[sameSample,,drop=F])

#??????ת????ggplot2?????ļ?
data=melt(expClu, id.vars=c("geneCluster"))
colnames(data)=c("geneCluster", "Gene", "Expression")

#??????ɫ
bioCol=c("#0066FF","#FF9900","#FF0000","#6E568C","#7CC767","#223D6C","#D20A13","#FFD121","#088247","#11AA4D")
bioCol=bioCol[1:length(levels(factor(data[,"geneCluster"])))]

#????????ͼ
p=ggboxplot(data, x="Gene", y="Expression", color = "geneCluster", 
            ylab="Gene expression",
            xlab="",
            legend.title="geneCluster",
            palette = bioCol,
            width=1)
p=p+rotate_x_text(60)
p1=p+stat_compare_means(aes(group=geneCluster),
                        symnum.args=list(cutpoints = c(0, 0.001, 0.01, 0.05, 1), symbols = c("***", "**", "*", " ")),
                        label = "p.signif")

#????????ͼ
pdf(file="boxplot_DEG.pdf", width=15, height=5)
print(p1)
dev.off()


#############OVscore
expFile="key_geneExp_new.txt"      #?????????ļ?

#??ȡ?????ļ?
data=read.table(expFile, header=T, sep="\t", check.names=F, row.names=1)
data=t(data)

#PCA????
pca=prcomp(data, scale=TRUE)
value=predict(pca)
m6Ascore=value[,1]+value[,2]
m6Ascore=as.data.frame(m6Ascore)
scoreOut=rbind(id=colnames(m6Ascore), m6Ascore)
write.table(scoreOut, file="PCA_score.txt", sep="\t", quote=F, col.names=F)

###########PCA_Score
scoreFile="PCA_score.txt"     #m6A?????ļ?
cliFile="time.txt"           #?????????ļ?


#??ȡ?????ļ?
score=read.table(scoreFile, header=T, sep="\t", check.names=F, row.names=1)

sampleType=substring(rownames(score), 1, 12)
#sampleType=substring(rownames(score), 1, 16)

score=cbind(score, sampleType)
score = score[!duplicated(as.vector(score[,2])),]

cli=read.table(cliFile, header=T, sep="\t", check.names=F, row.names=1)
colnames(cli)=c("futime", "fustat")
cli$futime=cli$futime/365

#???ݺϲ?
sameSample=intersect(as.vector(score[,2]), row.names(cli))
data=cbind(cli[sameSample,], score[which(as.vector(score[,2])%in%sameSample),])
data= data[,-4]

#??ȡ????cutoff
res.cut=surv_cutpoint(data, time="futime", event="fustat", variables=c("m6Ascore"))
cutoff=as.numeric(res.cut$cutpoint[1])
print(cutoff)
Type=ifelse(data[,"m6Ascore"]<=cutoff, "Low", "High")
data$group=Type
outTab=rbind(id=colnames(data), data)
write.table(outTab, file="PCA_m6Ascore.group.txt", sep="\t", quote=F, col.names=F)
write.table(outTab, file="m6Ascore.group.txt", sep="\t", quote=F, col.names=F)

#?????ߵͷ?????????????
data$group=factor(data$group, levels=c("Low", "High"))
diff=survdiff(Surv(futime, fustat) ~ group, data = data)
length=length(levels(factor(data[,"group"])))
pValue=1-pchisq(diff$chisq, df=length-1)
if(pValue<0.001){
  pValue="p<0.001"
}else{
  pValue=paste0("p=",sprintf("%.03f",pValue))
}
fit <- survfit(Surv(futime, fustat) ~ group, data = data)
#print(surv_median(fit))

#????????????
bioCol=c("#0066FF","#FF0000","#6E568C","#7CC767","#223D6C","#D20A13","#FFD121","#088247","#11AA4D")
bioCol=bioCol[1:length]
surPlot=ggsurvplot(fit, 
                   data=data,
                   conf.int=F,
                   pval=pValue,
                   pval.size=6,
                   legend.title="PCA_THCA_score",
                   legend.labs=levels(factor(data[,"group"])),
                   legend = c(0.8, 0.8),
                   font.legend=12,
                   xlab="Time(years)",
                   break.time.by = 2,
                   palette = bioCol,
                   surv.median.line = "hv",
                   risk.table=T,
                   cumevents=F,
                   risk.table.height=.25)

#????ͼƬ
pdf(file="survival_PCA_Score.pdf", onefile = FALSE, width=7, height=5.5)
print(surPlot)
dev.off()

#???ð?
library(ggalluvial)
library(ggplot2)
library(dplyr)

geneCluFile="geneCluster.txt"       #?????????ļ?
scoreFile="PCA_m6Ascore.group.txt"      #m6A???ֵķ????ļ?
cliFile="clinical_original.txt"              #?ٴ??????ļ?
trait="Censor"                      #?ٴ???״

#??ȡ?????ļ?

geneClu=read.table(geneCluFile, header=T, sep="\t", check.names=F, row.names=1)
score=read.table(scoreFile, header=T, sep="\t", check.names=F, row.names=1)
cli=read.table(cliFile, header=T, sep="\t", check.names=F, row.names=1)

#?ϲ?????
twoCluster=geneClu
sampleType=substring(rownames(twoCluster), 1, 12)
#sampleType=substring(rownames(score), 1, 16)

#twoCluster =twoCluster[which(substring(rownames(twoCluster), 1, 16)%in%sampleType),]

twoCluster=cbind(twoCluster, sampleType)
twoCluster = twoCluster[!duplicated(as.vector(twoCluster[,2])),]

sameSample=intersect(as.vector(twoCluster[,2]), row.names(score))
scoreClu=cbind(score[sameSample,,drop=F], twoCluster[which(as.vector(twoCluster[,2])%in%sameSample),,drop=F])

sampleType=substring(rownames(cli), 1, 12)
#sampleType=substring(rownames(score), 1, 12)
cli=cbind(cli, sampleType)
n = ncol(cli)
cli = cli[!duplicated(as.vector(cli[,n])),]

sameSample=intersect(row.names(scoreClu), as.vector(cli[,n]))
rt=cbind(scoreClu[sameSample,], cli[which(as.vector(cli[,n])%in%sameSample),])

#׼??ɣ??ͼ?????ļ?
rt=rt[,c( "geneCluster", "group", trait)]
colnames(rt)=c("geneCluster", "group",trait)
corLodes=to_lodes_form(rt, axes = 1:ncol(rt), id = "Cohort")

#?õ??????ļ?
pdf(file="ggalluvial.pdf", width=6, height=6)
mycol=rep(c("#0066FF","#FF9900","#FF0000","#029149","#6E568C","#E0367A","#D8D155","#223D6C","#D20A13","#431A3D","#91612D","#FFD121","#088247","#11AA4D","#58CDD9","#7A142C","#5D90BA","#64495D","#7CC767"),15)
ggplot(corLodes, aes(x = x, stratum = stratum, alluvium = Cohort,fill = stratum, label = stratum)) +
  scale_x_discrete(expand = c(0, 0)) +  
  #??aes.flow??????????ɫ??forward˵????ɫ??ǰ??????״ͼһ?£?backward˵???ͺ???????״ͼһ?¡?
  geom_flow(width = 2/10,aes.flow = "forward") + 
  geom_stratum(alpha = .9,width = 2/10) +
  scale_fill_manual(values = mycol) +
  #size=3??????????С
  geom_text(stat = "stratum", size = 3,color="black") +
  xlab("") + ylab("") + theme_bw() + 
  theme(axis.line = element_blank(),axis.ticks = element_blank(),axis.text.y = element_blank()) + #ȥ????????
  theme(panel.grid =element_blank()) + 
  theme(panel.border = element_blank()) + 
  ggtitle("") + guides(fill = FALSE)                            
dev.off()

#############imm_ssGSEA
library(reshape2)
library(ggpubr)
library(limma)
library(GSEABase)
library(GSVA)
expFile="symbol.txt"           #?????????ļ?
gmtFile="immune.gmt"          #???????ݼ??ļ?
clusterFile="geneCluster.txt"       #m6A?????????ļ?


#??ȡ?????????ļ?,?????????ļ?????
rt=read.table(expFile, header=T, sep="\t", check.names=F)
rt=as.matrix(rt)
rownames(rt)=rt[,1]
exp=rt[,2:ncol(rt)]
dimnames=list(rownames(exp),colnames(exp))
data=matrix(as.numeric(as.matrix(exp)),nrow=nrow(exp),dimnames=dimnames)
data=avereps(data)

#??ȡ???????ļ?
geneSets=getGmt(gmtFile, geneIdType=SymbolIdentifier())

#ssGSEA????
ssgseaScore=gsva(data, geneSets, method='ssgsea', kcdf='Gaussian', abs.ranking=TRUE)
#??ssGSEA???ֽ??н???
normalize=function(x){
  return((x-min(x))/(max(x)-min(x)))}
ssgseaScore=normalize(ssgseaScore)
#????ssGSEA???ֽ???
ssgseaOut=rbind(id=colnames(ssgseaScore), ssgseaScore)
write.table(ssgseaOut,file="ssGSEA.result.txt",sep="\t",quote=F,col.names=F)

#??ȡ?????ļ?
cluster=read.table(clusterFile, header=T, sep="\t", check.names=F, row.names=1)

#???ݺϲ?
ssgseaScore=t(ssgseaScore)
sameSample=intersect(row.names(ssgseaScore), row.names(cluster))
ssgseaScore=ssgseaScore[sameSample,,drop=F]
cluster=cluster[sameSample,,drop=F]
scoreCluster=cbind(ssgseaScore, cluster)
#ssgseaScore = immune
#??????ת????ggplot2?????ļ?
data=melt(scoreCluster, id.vars=c("geneCluster"))
colnames(data)=c("geneCluster", "Immune", "Fraction")

#????????ͼ
bioCol=c("#0066FF","#FF9900","#FF0000","#6E568C","#7CC767","#223D6C","#D20A13","#FFD121","#088247","#11AA4D")
bioCol=bioCol[1:length(levels(factor(data[,"geneCluster"])))]
p=ggboxplot(data, x="Immune", y="Fraction", color="geneCluster", 
            ylab="Immune infiltration",
            xlab="",
            legend.title="geneCluster",
            palette=bioCol)
p=p+rotate_x_text(50)
pdf(file="boxplot_ssGSEA.pdf", width=10, height=5)                          #????ͼƬ?ļ?
p+stat_compare_means(aes(group=geneCluster),symnum.args=list(cutpoints = c(0, 0.001, 0.01, 0.05, 1), symbols = c("***", "**", "*", "ns")),label = "p.signif")
dev.off()


#########
library(corrplot)
scoreFile="PCA_score.txt"         #m6A?????ļ?
immFile="ssGSEA.result.txt"      #ssGSEA?????ļ?

#??ȡm6A?????ļ?
score=read.table(scoreFile, header=T, sep="\t", check.names=F, row.names=1)

#??ȡ????ϸ???ļ?
immune=read.table(immFile, header=T, sep="\t", check.names=F, row.names=1)
immune=t(immune)

#???ݺϲ?
sameSample=intersect(row.names(score), row.names(immune))
data=cbind(score[sameSample,,drop=F], immune[sameSample,,drop=F])
colnames(data)[1]="PCA_THCA_score"
#?????Ծ???
M=cor(data)
res1=cor.mtest(data, conf.level = 0.95)

#??????????ͼ??
pdf(file="cor_ssGSEA.pdf", width=8, height=8)
corrplot(M,
         order="original",
         method = "circle",
         type = "upper",
         tl.cex=0.8, pch=T,
         p.mat = res1$p,
         insig = "label_sig",
         pch.cex = 1.6,
         sig.level=0.05,
         number.cex = 1,
         col=colorRampPalette(c("blue", "white", "red"))(50),
         tl.col="black")
dev.off()

#####################
library(limma)
library(ggpubr)
geneCluFile="geneCluster.txt"      #?????????ļ?
scoreFile="PCA_score.txt"           

#??ȡ?????ļ?
geneClu=read.table(geneCluFile, header=T, sep="\t", check.names=F, row.names=1)
score=read.table(scoreFile, header=T, sep="\t", check.names=F, row.names=1)

#?ϲ?????
twoCluster=geneClu
sameSample=intersect(row.names(twoCluster), row.names(score))
data=cbind(score[sameSample,,drop=F], twoCluster[sameSample,,drop=F])

data$geneCluster=factor(data$geneCluster, levels=levels(factor(data$geneCluster)))
group=levels(factor(data$geneCluster))
comp=combn(group, 2)
my_comparisons=list()
for(i in 1:ncol(comp)){my_comparisons[[i]]<-comp[,i]}

#??????ɫ
bioCol=c("#0066FF","#FF9900","#FF0000","#6E568C","#7CC767","#223D6C","#D20A13","#FFD121","#088247","#11AA4D")
bioCol=bioCol[1:length(levels(factor(data$geneCluster)))]

#????boxplot
boxplot=ggboxplot(data, x="geneCluster", y="m6Ascore", color="geneCluster",
                  xlab="geneCluster",
                  ylab="PCA_THCA_score",
                  legend.title="geneCluster",
                  palette=bioCol,
                  add = "jitter")+ 
  stat_compare_means(comparisons = my_comparisons)

#????ͼƬ
pdf(file="geneCluster.pdf", width=6.5, height=5.5)
print(boxplot)
dev.off()

########TMB_COR
##############perl TME19.TMB.pl
#引用包
library(ggpubr)
library(reshape2)
tmbFile="TMB.txt"     #肿瘤突变负荷文件
scoreFile="PCA_m6Ascore.group.txt"     #m6A打分的分组文件
cluFile="geneCluster.txt"          #基因分型文件

#读取输入文件
tmb=read.table(tmbFile, header=T, sep="\t", check.names=F, row.names=1)        #读取TMB数据文件
score=read.table(scoreFile, header=T, sep="\t", check.names=F, row.names=1)    #读取m6A打分的分组文件
clu=read.table(cluFile, header=T, sep="\t", check.names=F, row.names=1)        #读取基因分型类文件

#合并数据
tmb=as.matrix(tmb)
tmb[tmb>quantile(tmb,0.975)]=quantile(tmb,0.975)
sameSample=intersect(row.names(tmb), row.names(score))
tmb=tmb[sameSample,,drop=F]
score=score[sameSample,,drop=F]


sampleType=substring(rownames(clu), 1, 12)
clu=cbind(clu, sampleType)
clu = clu[!duplicated(as.vector(clu[,2])),]

clu=clu[sameSample,,drop=F]
data=cbind(score, tmb, clu)
data=data[,c("m6Ascore", "group", "geneCluster", "TMB")]

#设置比较组
data$group=factor(data$group, levels=c("Low", "High"))
group=levels(factor(data$group))
comp=combn(group, 2)
my_comparisons=list()
for(i in 1:ncol(comp)){my_comparisons[[i]]<-comp[,i]}

#设置颜色
bioCol=c("#0066FF","#FF0000","#6E568C","#7CC767","#223D6C","#D20A13","#FFD121","#088247","#11AA4D")
bioCol=bioCol[1:length(group)]

#绘制箱线图
boxplot=ggboxplot(data, x="group", y="TMB", fill="group",
                  xlab="",
                  ylab="Tumor Burden Mutation",
                  legend.title="PCA_THCA_score",
                  palette = bioCol )+ 
  stat_compare_means(comparisons = my_comparisons)
pdf(file="boxplot_TMB.pdf",width=3,height=4.5)
print(boxplot)
dev.off()

#相关性图形
length=length(levels(factor(data$geneCluster)))
bioCol=c("#0066FF","#FF9900","#FF0000","#6E568C","#7CC767","#223D6C","#D20A13","#FFD121","#088247","#11AA4D")
p1=ggplot(data, aes(m6Ascore, TMB)) + 
  xlab("PCA_THCA_score")+ylab("Tumor Burden Mutation")+
  geom_point(aes(colour=geneCluster))+
  scale_color_manual(values=bioCol[1:length])+ 
  geom_smooth(method="lm",formula = y ~ x) + theme_bw()+
  stat_cor(method = 'spearman', aes(x =m6Ascore, y =TMB))
#相关性图形
pdf(file="cor_TMB.pdf", width=5, height=4)
print(p1)
dev.off()

##########combined_survival
#???ð?
library(survival)
library(survminer)
tmbFile="TMB.txt"                  #????ͻ?为???ļ?
scoreFile="PCA_m6Ascore.group.txt"     #m6A???ֵķ????ļ?

#??ȡ?????ļ?
score=read.table(scoreFile, header=T, sep="\t", check.names=F, row.names=1)    #??ȡm6A???ֵķ????ļ?
tmb=read.table(tmbFile, header=T, sep="\t", check.names=F, row.names=1)        #??ȡTMB?????ļ?

#?ϲ?????
sameSample=intersect(row.names(tmb), row.names(score))
tmb=tmb[sameSample,,drop=F]
score=score[sameSample,,drop=F]
data=cbind(score, tmb)

#??ȡ????cutoff
res.cut=surv_cutpoint(data, time = "futime", event = "fustat", variables =c("TMB"))
cutoff=as.numeric(res.cut$cutpoint[1])
tmbType=ifelse(data[,"TMB"]<=cutoff, "H-TMB", "L-TMB")
scoreType=ifelse(data$group=="Low", "L-THCA_score", "H-THCA_score")
mergeType=paste0(tmbType, "+", scoreType)

#???????ߺ???
bioSurvival=function(surData=null, outFile=null){
  diff=survdiff(Surv(futime, fustat) ~ group, data=surData)
  length=length(levels(factor(surData[,"group"])))
  pValue=1-pchisq(diff$chisq, df=length-1)
  if(pValue<0.001){
    pValue="p<0.001"
  }else{
    pValue=paste0("p=",sprintf("%.03f",pValue))
  }
  fit <- survfit(Surv(futime, fustat) ~ group, data = surData)
  #print(surv_median(fit))
  
  #????????????
  width=6.5
  height=5.5
  if(length(levels(factor(surData[,"group"])))>2){
    width=8
    height=6.5
  }
  bioCol=c("#FF0000","#0066FF","#6E568C","#7CC767","#223D6C","#D20A13","#FFD121","#088247","#11AA4D")
  bioCol=bioCol[1:length]
  surPlot=ggsurvplot(fit, 
                     data=surData,
                     conf.int=F,
                     pval=pValue,
                     pval.size=6,
                     legend.title="",
                     legend.labs=levels(factor(surData[,"group"])),
                     font.legend=10,
                     legend = c(0.8, 0.8),
                     xlab="Time(years)",
                     break.time.by = 2,
                     palette = bioCol,
                     surv.median.line = "hv",
                     risk.table=T,
                     cumevents=F,
                     risk.table.height=.25)
  #????ͼ??
  pdf(file=outFile, onefile = FALSE, width=width, height=height)
  print(surPlot)
  dev.off()
}

#????TMB??????????
data$group=tmbType
bioSurvival(surData=data, outFile="TMB.survival.pdf")

#????TMB��??m6A???ֵ?????????
data$group=mergeType
bioSurvival(surData=data, outFile="TMB-score.survival.pdf")

##############perl TME44.preMaftools.pl
library(maftools)       #???ð?

#??ȡm6A?��ֵķ????ļ?
score=read.table("PCA_m6Ascore.group.txt", header=T, sep="\t", check.names=F)
outTab=score[,c(1, ncol(score))]
colnames(outTab)=c("Tumor_Sample_Barcode", "PCA_THCA_score")
write.table(outTab, file="ann.txt", sep="\t", quote=F, row.names=F)

#??ȡ????ͻ???ļ?
geneNum=20
geneMut=read.table("geneMut.txt", header=T, sep="\t", check.names=F, row.names=1)
gene=row.names(geneMut)[1:geneNum]

#??ɫ
ann_colors=list()
col=c("#0066FF","#FF0000")
names(col)=c("Low", "High")
ann_colors[["PCA_THCA_score"]]=col

#???��????ٲ?ͼ
pdf(file="mutation_low_score_top20.pdf", width=6, height=6)
maf=read.maf(maf="low.maf", clinicalData="ann.txt")
oncoplot(maf=maf, clinicalFeatures="PCA_THCA_score", genes=gene, annotationColor=ann_colors, keepGeneOrder=T)
dev.off()

#???��????ٲ?ͼ
pdf(file="mutation_high_score_top20.pdf", width=6, height=6)
maf=read.maf(maf="high.maf", clinicalData="ann.txt")
oncoplot(maf=maf, clinicalFeatures="PCA_THCA_score", genes=gene, annotationColor=ann_colors, keepGeneOrder=T)
dev.off()

#############all_mutation
#??ȡͻ???????ļ?
geneRT=read.table("gene_new.txt", header=T, sep="\t", check.names=F, row.names=1)
gene=row.names(geneRT)

#?????ٲ?ͼ
pdf(file="oncoplot_all.pdf", width=6, height=9)
maf=read.maf(maf="input.maf")
oncoplot(maf=maf, genes=gene, draw_titv=T)
dev.off()

#???��????ٲ?ͼ
pdf(file="mutation_low_score_THCA.pdf", width=6, height=9)
maf=read.maf(maf="low.maf", clinicalData="ann.txt")
oncoplot(maf=maf, clinicalFeatures="PCA_THCA_score", genes=gene, annotationColor=ann_colors, keepGeneOrder=T)
dev.off()

#???��????ٲ?ͼ
pdf(file="mutation_high_score_THCA.pdf", width=6, height=9)
maf=read.maf(maf="high.maf", clinicalData="ann.txt")
oncoplot(maf=maf, clinicalFeatures="PCA_THCA_score", genes=gene, annotationColor=ann_colors, keepGeneOrder=T)
dev.off()

####################clinical_cor
library(plyr)
library(ggplot2)
library(ggpubr)

geneCluFile="geneCluster.txt"       #?????????ļ?
scoreFile="PCA_m6Ascore.group.txt"      #m6A???ֵķ????ļ?
cliFile="clinical_original.txt"              #?ٴ??????ļ?
trait="Censor"                      #?ٴ???״

#??ȡ?????ļ?

geneClu=read.table(geneCluFile, header=T, sep="\t", check.names=F, row.names=1)
score=read.table(scoreFile, header=T, sep="\t", check.names=F, row.names=1)
cli=read.table(cliFile, header=T, sep="\t", check.names=F, row.names=1)

#?ϲ?????
twoCluster=geneClu
sampleType=substring(rownames(twoCluster), 1, 12)
twoCluster=cbind(twoCluster, sampleType)
twoCluster = twoCluster[!duplicated(as.vector(twoCluster[,2])),]

sameSample=intersect(as.vector(twoCluster[,2]), row.names(score))
scoreClu=cbind(score[sameSample,,drop=F], twoCluster[which(as.vector(twoCluster[,2])%in%sameSample),,drop=F])

sampleType=substring(rownames(cli), 1, 12)
cli=cbind(cli, sampleType)
n = ncol(cli)
cli = cli[!duplicated(as.vector(cli[,n])),]

sameSample=intersect(row.names(scoreClu), as.vector(cli[,n]))
rt=cbind(scoreClu[sameSample,], cli[which(as.vector(cli[,n])%in%sameSample),])

#?????ٴ???״????ɫ
bioCol=c("#0066FF","#FF0000","#FF9900","#6E568C","#7CC767","#223D6C","#D20A13","#FFD121","#088247","#11AA4D")
bioCol=bioCol[1:length(unique(rt[,trait]))]

#ͳ?Ƹߵ??��??鲡????Ŀ
rt1=rt[,c(trait, "group")]
colnames(rt1)=c("trait", "group")
df=as.data.frame(table(rt1))
#?????ߵ??��????İٷ???
df=ddply(df, .(group), transform, percent = Freq/sum(Freq) * 100)
#?ٷֱ?λ??
df=ddply(df, .(group), transform, pos = (cumsum(Freq) - 0.5 * Freq))
df$label=paste0(sprintf("%.0f", df$percent), "%")
df$group=factor(df$group, levels=c("Low", "High"))
#???ưٷ???ͼ
p=ggplot(df, aes(x = factor(group), y = percent, fill = trait)) +
  geom_bar(position = position_stack(), stat = "identity", width = .7) +
  scale_fill_manual(values=bioCol)+
  xlab("PCA_THCA_score")+ ylab("Percent weight")+  guides(fill=guide_legend(title=trait))+
  geom_text(aes(label = label), position = position_stack(vjust = 0.5), size = 3) +
  #coord_flip()+
  theme_bw()
pdf(file="barplot_Censor.pdf", width=3, height=4.5)
print(p)
dev.off()

#???ñȽ???
rt2=rt[,c(trait, "m6Ascore")]
colnames(rt2)=c("trait", "m6Ascore")
type=levels(factor(rt2[,"trait"]))
comp=combn(type, 2)
my_comparisons=list()
for(i in 1:ncol(comp)){my_comparisons[[i]]<-comp[,i]}
#????????ͼ
boxplot=ggboxplot(rt2, x="trait", y="m6Ascore", fill="trait",
                  xlab=trait,
                  ylab="PCA_THCA_score",
                  legend.title=trait,
                  palette=bioCol
)+ 
  stat_compare_means(comparisons=my_comparisons)
pdf(file="boxplot_Censor.pdf",width=3,height=4.5)
print(boxplot)
dev.off()

##############PDL1
#???ð?
library(limma)
library(ggpubr)
gene="CD274"            #?????ı?׼????
showName="PD-L1"        #ͼ????????ʾ?Ļ???????
expFile="symbol.txt"                #?????????ļ?
scoreFile="PCA_m6Ascore.group.txt"     #m6A???ַ????ļ?

#??ȡ?????????ļ?
rt=read.table(expFile, header=T, sep="\t", check.names=F)
rt=as.matrix(rt)
rownames(rt)=rt[,1]
exp=rt[,2:ncol(rt)]
dimnames=list(rownames(exp),colnames(exp))
data=matrix(as.numeric(as.matrix(exp)),nrow=nrow(exp),dimnames=dimnames)
data=avereps(data)
colnames(data)=substring(colnames(data), 1, 12)

#??ȡĿ??????????��
data=rbind(data, gene=data[gene,])
exp=t(data[gene,])
exp=avereps(exp)

#??ȡm6A???ַ????ļ?
score=read.table(scoreFile, header=T, sep="\t", check.names=F, row.names=1)

#?ϲ?????
#colnames(exp)=substring(colnames(exp), 1, 16)

sameSample=intersect(colnames(exp), row.names(score))
exp=exp[,sameSample]
exp[exp>quantile(exp,0.975)]=quantile(exp,0.975)
score=score[sameSample,]
data=cbind(as.data.frame(exp), as.data.frame(score))

#???ñȽ???
data$group=factor(data$group, levels=c("Low", "High"))
group=levels(factor(data$group))
comp=combn(group,2)
my_comparisons=list()
for(i in 1:ncol(comp)){my_comparisons[[i]]<-comp[,i]}

#????boxplot
boxplot=ggboxplot(data, x="group", y="exp", fill="group",
                  xlab="PCA_THCA_score",
                  ylab=paste(showName, "expression"),
                  legend.title="PCA_THCA_score",
                  palette=c("#0066FF","#FF0000"))+ 
  stat_compare_means(comparisons = my_comparisons)

#????ͼƬ
pdf(file=paste0(gene, ".pdf"), width=3, height=4.5)
print(boxplot)
dev.off()

##############TCIA
library(ggpubr)                    #???ð?
tciaFile="TCIA.txt"                #???????ƴ????ļ?
scoreFile="PCA_m6Ascore.group.txt"     #m6A???ַ????ļ?

#??ȡ???????ƴ????ļ?
ips=read.table(tciaFile, header=T, sep="\t", check.names=F, row.names=1)

#??ȡm6A???ַ????ļ?
score=read.table(scoreFile, header=T, sep="\t", check.names=F, row.names=1)

#?ϲ?????
sameSample=intersect(row.names(ips), row.names(score))
ips=ips[sameSample, , drop=F]
score=score[sameSample, "group", drop=F]
data=cbind(ips, score)

#???ñȽ???
data$group=factor(data$group, levels=c("Low", "High"))
group=levels(factor(data$group))
comp=combn(group, 2)
my_comparisons=list()
for(i in 1:ncol(comp)){my_comparisons[[i]]<-comp[,i]}

#?????????ƴ??ֽ???ѭ??,?ֱ?????С????ͼ
for(i in colnames(data)[1:(ncol(data)-1)]){
  rt=data[,c(i, "group")]
  colnames(rt)=c("IPS", "group")
  gg1=ggviolin(rt, x="group", y="IPS", fill = "group", 
               xlab="PCA_THCA_score", ylab=i,
               legend.title="PCA_THCA_score",
               palette=c("#0066FF", "#FF0000"),
               add = "boxplot", add.params = list(fill="white"))+ 
    stat_compare_means(comparisons = my_comparisons)
  #stat_compare_means(comparisons = my_comparisons,symnum.args=list(cutpoints = c(0, 0.001, 0.01, 0.05, 1), symbols = c("***", "**", "*", "ns")),label = "p.signif")
  
  pdf(file=paste0(i, ".pdf"), width=5, height=4.5)
  print(gg1)
  dev.off()
}

##############MSI
library(ggpubr)
library(reshape2)
tmbFile="MSI.txt"     #肿瘤突变负荷文件
scoreFile="PCA_m6Ascore.group.txt"     #m6A打分的分组文件
cluFile="geneCluster.txt"          #基因分型文件

#读取输入文件
tmb=read.table(tmbFile, header=T, sep="\t", check.names=F, row.names=1)        #读取TMB数据文件
score=read.table(scoreFile, header=T, sep="\t", check.names=F, row.names=1)    #读取m6A打分的分组文件
clu=read.table(cluFile, header=T, sep="\t", check.names=F, row.names=1)        #读取基因分型类文件

#合并数据
tmb=as.matrix(tmb)
tmb[tmb>quantile(tmb,0.975)]=quantile(tmb,0.975)
row.names(tmb)=substring(row.names(tmb), 1, 12)
sameSample=intersect(row.names(tmb), row.names(score))
tmb=tmb[sameSample,,drop=F]
score=score[sameSample,,drop=F]


sampleType=substring(rownames(clu), 1, 12)
clu=cbind(clu, sampleType)
clu = clu[!duplicated(as.vector(clu[,2])),]

clu=clu[sameSample,,drop=F]
data=cbind(score, tmb, clu)
data=data[,c("m6Ascore", "group", "geneCluster", "MSI")]

#设置比较组
data$group=factor(data$group, levels=c("Low", "High"))
group=levels(factor(data$group))
comp=combn(group, 2)
my_comparisons=list()
for(i in 1:ncol(comp)){my_comparisons[[i]]<-comp[,i]}

#设置颜色
bioCol=c("#0066FF","#FF0000","#6E568C","#7CC767","#223D6C","#D20A13","#FFD121","#088247","#11AA4D")
bioCol=bioCol[1:length(group)]

#绘制箱线图
boxplot=ggboxplot(data, x="group", y="MSI", fill="group",
                  xlab="",
                  ylab="MSI",
                  legend.title="PCA_THCA_score",
                  palette = bioCol )+ 
  stat_compare_means(comparisons = my_comparisons)
pdf(file="boxplot_MSI.pdf",width=3,height=4.5)
print(boxplot)
dev.off()

#相关性图形
length=length(levels(factor(data$geneCluster)))
bioCol=c("#0066FF","#FF9900","#FF0000","#6E568C","#7CC767","#223D6C","#D20A13","#FFD121","#088247","#11AA4D")
p1=ggplot(data, aes(m6Ascore, MSI)) + 
  xlab("PCA_THCA_score")+ylab("MSI")+
  geom_point(aes(colour=geneCluster))+
  scale_color_manual(values=bioCol[1:length])+ 
  geom_smooth(method="lm",formula = y ~ x) + theme_bw()+
  stat_cor(method = 'spearman', aes(x =m6Ascore, y =MSI))
#相关性图形
pdf(file="cor_MSI.pdf", width=5, height=4)
print(p1)
dev.off()

#################function
gene=read.table("gene_new.txt", header=T, sep="\t", check.names=F)
setwd("J:\\metastasis_scRNA_seq\\RNA-seq\\矩阵处理\\function") 

##################
library(chromVAR)
library(Biostrings)
library(BSgenome.Hsapiens.UCSC.hg38)
library(ChIPseeker)
library(TxDb.Hsapiens.UCSC.hg38.knownGene)
library(clusterProfiler)
library(org.Hs.eg.db)
library(org.Rn.eg.db)
library(ggplot2)
library(enrichplot)
library(karyoploteR)
library(limma)
library(GOplot)
library(ggnewscale)

genes=as.vector(as.vector(gene[,1]))
entrezIDs <- mget(genes, org.Hs.egSYMBOL2EG, ifnotfound=NA) 
entrezIDs <- as.character(entrezIDs)
out=cbind(gene[,1],gene[,2],entrezID=entrezIDs)
colnames(out)[1]="gene"
colnames(out)[2]="Cluster"
write.table(out,file="id_DEG_all.txt",sep="\t",quote=F,row.names=F)   

out0= as.data.frame(out)
out1 = out0[which(out0$Cluster%in%c("THCA1")),]
out2 = out0[which(out0$Cluster%in%c("THCA2")),]
out3 = out0[which(out0$Cluster%in%c("THCA3")),]

write.table(out1,file="id_DEG_1.txt",sep="\t",quote=F,row.names=F)   
write.table(out2,file="id_DEG_2.txt",sep="\t",quote=F,row.names=F)   
write.table(out3,file="id_DEG_3.txt",sep="\t",quote=F,row.names=F)   

##############
rt=read.table("id_DEG_1.txt",sep="\t",header=T,check.names=F)  
rt=rt[is.na(rt[,"entrezID"])==F,]                                 #ȥ??????idΪNA?Ļ???
gene=rt$entrezID
geneFC=rt$logFC
names(geneFC)=gene

pvalueFilter=1                #pֵ????????
qvalueFilter=1                   #????????pֵ????????

colorSel="qvalue"
if(qvalueFilter>0.05){
  colorSel="pvalue"
}

for(i in c("BP","CC","MF")){
  #GO????????
  kk=enrichGO(gene = gene,OrgDb = org.Hs.eg.db, pvalueCutoff =1, qvalueCutoff = 1, ont=i, readable =T)
  GO=as.data.frame(kk)
  GO=GO[(GO$pvalue<pvalueFilter & GO$qvalue<qvalueFilter),]
  write.table(GO,file=paste0(i,".txt"),sep="\t",quote=F,row.names = F)                 #???渻??????
  showNum=10
  if(nrow(GO)<10){
    showNum=nrow(GO)
  }
  if(nrow(GO)!=0){
    #??״ͼ
    pdf(file=paste0(i,".barplot_1.pdf"),width = 6,height = 4.5)
    bar=barplot(kk, drop = TRUE, showCategory =showNum,color = colorSel)
    print(bar)
    dev.off()
    
    #????ͼ
    pdf(file=paste0(i,".bubble_1.pdf"),width = 6,height = 4.5)
    bub=dotplot(kk,showCategory = showNum, orderBy = "GeneRatio", color = colorSel)
    print(bub)
    dev.off()
  }
}

#KEGG
pvalueFilter=0.05                #pֵ????????
qvalueFilter=1                   #????????pֵ????????

rt=read.table("id_DEG_1.txt",sep="\t",header=T,check.names=F)  
rt=rt[is.na(rt[,"entrezID"])==F,]                                  #ȥ??????idΪNA?Ļ???
gene=rt$entrezID
names(geneFC)=gene

colorSel="qvalue"
if(qvalueFilter>0.05){
  colorSel="pvalue"
}

library(clusterProfiler)
library(org.Hs.eg.db)
library(enrichplot)
library(ggplot2)
library(GOplot)


#kegg????????
kk <- enrichKEGG(gene = gene, organism = "hsa", pvalueCutoff =1, qvalueCutoff =1)   #????????
KEGG=as.data.frame(kk)
KEGG$geneID=as.character(sapply(KEGG$geneID,function(x)paste(rt$symbol[match(strsplit(x,"/")[[1]],as.character(rt$entrezID))],collapse="/")))
KEGG=KEGG[(KEGG$pvalue<pvalueFilter & KEGG$qvalue<qvalueFilter),]
write.table(KEGG,file="KEGG_1.txt",sep="\t",quote=F,row.names = F)                          #???渻??????

showNum=10
if(nrow(KEGG)<10){
  showNum=nrow(KEGG)
}

#??״ͼ
pdf(file="KEGG_barplot_1.pdf",width = 6,height = 4.5)
barplot(kk, drop = TRUE, showCategory = showNum, color = colorSel)
dev.off()

#????ͼ
pdf(file="KEGG_bubble_1.pdf",width = 6,height = 4.5)
dotplot(kk, showCategory = showNum, orderBy = "GeneRatio",color = colorSel)
dev.off()

##############
rt=read.table("id_DEG_2.txt",sep="\t",header=T,check.names=F)  
rt=rt[is.na(rt[,"entrezID"])==F,]                                 #ȥ??????idΪNA?Ļ???
gene=rt$entrezID
geneFC=rt$logFC
names(geneFC)=gene

pvalueFilter=1                #pֵ????????
qvalueFilter=1                   #????????pֵ????????

colorSel="qvalue"
if(qvalueFilter>0.05){
  colorSel="pvalue"
}

for(i in c("BP","CC","MF")){
  #GO????????
  kk=enrichGO(gene = gene,OrgDb = org.Hs.eg.db, pvalueCutoff =1, qvalueCutoff = 1, ont=i, readable =T)
  GO=as.data.frame(kk)
  GO=GO[(GO$pvalue<pvalueFilter & GO$qvalue<qvalueFilter),]
  write.table(GO,file=paste0(i,".txt"),sep="\t",quote=F,row.names = F)                 #???渻??????
  showNum=10
  if(nrow(GO)<10){
    showNum=nrow(GO)
  }
  if(nrow(GO)!=0){
    #??״ͼ
    pdf(file=paste0(i,".barplot_2.pdf"),width = 6,height = 4.5)
    bar=barplot(kk, drop = TRUE, showCategory =showNum,color = colorSel)
    print(bar)
    dev.off()
    
    #????ͼ
    pdf(file=paste0(i,".bubble_2.pdf"),width = 6,height = 4.5)
    bub=dotplot(kk,showCategory = showNum, orderBy = "GeneRatio", color = colorSel)
    print(bub)
    dev.off()
  }
}

#KEGG
pvalueFilter=1                #pֵ????????
qvalueFilter=1                   #????????pֵ????????

rt=read.table("id_DEG_2.txt",sep="\t",header=T,check.names=F)  
rt=rt[is.na(rt[,"entrezID"])==F,]                                  #ȥ??????idΪNA?Ļ???
gene=rt$entrezID
names(geneFC)=gene

colorSel="qvalue"
if(qvalueFilter>0.05){
  colorSel="pvalue"
}

library(clusterProfiler)
library(org.Hs.eg.db)
library(enrichplot)
library(ggplot2)
library(GOplot)


#kegg????????
kk <- enrichKEGG(gene = gene, organism = "hsa", pvalueCutoff =1, qvalueCutoff =1)   #????????
KEGG=as.data.frame(kk)
KEGG$geneID=as.character(sapply(KEGG$geneID,function(x)paste(rt$symbol[match(strsplit(x,"/")[[1]],as.character(rt$entrezID))],collapse="/")))
KEGG=KEGG[(KEGG$pvalue<pvalueFilter & KEGG$qvalue<qvalueFilter),]
write.table(KEGG,file="KEGG_2.txt",sep="\t",quote=F,row.names = F)                          #???渻??????

showNum=10
if(nrow(KEGG)<10){
  showNum=nrow(KEGG)
}

#??״ͼ
pdf(file="KEGG_barplot_2.pdf",width = 6,height = 4.5)
barplot(kk, drop = TRUE, showCategory = showNum, color = colorSel)
dev.off()

#????ͼ
pdf(file="KEGG_bubble_2.pdf",width = 6,height = 4.5)
dotplot(kk, showCategory = showNum, orderBy = "GeneRatio",color = colorSel)
dev.off()

##############
rt=read.table("id_DEG_3.txt",sep="\t",header=T,check.names=F)  
rt=rt[is.na(rt[,"entrezID"])==F,]                                 #ȥ??????idΪNA?Ļ???
gene=rt$entrezID
geneFC=rt$logFC
names(geneFC)=gene

pvalueFilter=1                #pֵ????????
qvalueFilter=1                   #????????pֵ????????

colorSel="qvalue"
if(qvalueFilter>0.05){
  colorSel="pvalue"
}

for(i in c("BP","CC","MF")){
  #GO????????
  kk=enrichGO(gene = gene,OrgDb = org.Hs.eg.db, pvalueCutoff =1, qvalueCutoff = 1, ont=i, readable =T)
  GO=as.data.frame(kk)
  GO=GO[(GO$pvalue<pvalueFilter & GO$qvalue<qvalueFilter),]
  write.table(GO,file=paste0(i,".txt"),sep="\t",quote=F,row.names = F)                 #???渻??????
  showNum=10
  if(nrow(GO)<10){
    showNum=nrow(GO)
  }
  if(nrow(GO)!=0){
    #??״ͼ
    pdf(file=paste0(i,".barplot_3.pdf"),width = 6,height = 4.5)
    bar=barplot(kk, drop = TRUE, showCategory =showNum,color = colorSel)
    print(bar)
    dev.off()
    
    #????ͼ
    pdf(file=paste0(i,".bubble_3.pdf"),width = 6,height = 4.5)
    bub=dotplot(kk,showCategory = showNum, orderBy = "GeneRatio", color = colorSel)
    print(bub)
    dev.off()
  }
}

#KEGG
pvalueFilter=1                #pֵ????????
qvalueFilter=1                   #????????pֵ????????

rt=read.table("id_DEG_3.txt",sep="\t",header=T,check.names=F)  
rt=rt[is.na(rt[,"entrezID"])==F,]                                  #ȥ??????idΪNA?Ļ???
gene=rt$entrezID
names(geneFC)=gene

colorSel="qvalue"
if(qvalueFilter>0.05){
  colorSel="pvalue"
}

library(clusterProfiler)
library(org.Hs.eg.db)
library(enrichplot)
library(ggplot2)
library(GOplot)


#kegg????????
kk <- enrichKEGG(gene = gene, organism = "hsa", pvalueCutoff =1, qvalueCutoff =1)   #????????
KEGG=as.data.frame(kk)
KEGG$geneID=as.character(sapply(KEGG$geneID,function(x)paste(rt$symbol[match(strsplit(x,"/")[[1]],as.character(rt$entrezID))],collapse="/")))
KEGG=KEGG[(KEGG$pvalue<pvalueFilter & KEGG$qvalue<qvalueFilter),]
write.table(KEGG,file="KEGG_3.txt",sep="\t",quote=F,row.names = F)                          #???渻??????

showNum=10
if(nrow(KEGG)<10){
  showNum=nrow(KEGG)
}

#??״ͼ
pdf(file="KEGG_barplot_3.pdf",width = 6,height = 4.5)
barplot(kk, drop = TRUE, showCategory = showNum, color = colorSel)
dev.off()

#????ͼ
pdf(file="KEGG_bubble_3.pdf",width = 6,height = 4.5)
dotplot(kk, showCategory = showNum, orderBy = "GeneRatio",color = colorSel)
dev.off()

################GDSC
setwd("J:\\metastasis_scRNA_seq\\RNA-seq\\矩阵处理")
library(pheatmap)
library(data.table)
library(ConsensusClusterPlus)
library(ComplexHeatmap)
library(limma)
library(impute)
library(ggplot2)
library(ggpubr)
library(lolR)

#BiocManager::install("dendsort")
Sys.setenv(LANGUAGE = "en") #显示英文报错信息
options(stringsAsFactors = FALSE) #禁止chr转成factor

standarize.fun <- function(indata=NULL, halfwidth=NULL, centerFlag=T, scaleFlag=T) {  
  outdata=t(scale(t(indata), center=centerFlag, scale=scaleFlag))
  if (!is.null(halfwidth)) {
    outdata[outdata>halfwidth]=halfwidth
    outdata[outdata<(-halfwidth)]= -halfwidth
  }
  return(outdata)
}

##########KEY_gene
diffExp=read.table("symbol.txt",sep="\t",header=T,check.names=F)
#diffExp=read.table("symbol_FPKM.txt",sep="\t",header=T,check.names=F)
diffExp <- as.matrix(diffExp)
rownames(diffExp)=diffExp[,1]
exp=diffExp[,2:ncol(diffExp)]

dimnames=list(rownames(exp),colnames(exp))
diffExp=matrix(as.numeric(as.matrix(exp)),nrow=nrow(exp),dimnames=dimnames)

gene=read.table("gene_new.txt",sep="\t",header=T)

gene = gene[order(gene$cluster),]

immuneDiffAll=diffExp[intersect(gene[,1],rownames(diffExp)),]

immuneDiffResult=rbind(ID=colnames(immuneDiffAll),immuneDiffAll)
write.table(immuneDiffResult,file="key_geneExp_new.txt",sep="\t",col.names=F,quote=F)

#绘制基于四分类的表达谱热图 - Figure 1C
plotdata = immuneDiffAll
# 构建样本注释
annCol <- read.table("clinical_original.txt",sep = "\t",row.names = 1,check.names = F,stringsAsFactors = F,header = T)

samples = colnames(immuneDiffAll)

samples=substring(samples, 1, 12)

#samples=substring(samples, 1, 20)

annCol = annCol[samples,]

# 构建基因注释
annRow <- read.table("gene_new.txt",sep = "\t",row.names = 1,check.names = F,stringsAsFactors = F,header = T)

#genes = intersect(rownames(annRow), rownames(plotdata))

#annRow1 = annRow[which(rownames(annRow)%in%genes),]

#annRow = annRow1

dim(plotdata)
dim(annCol)
dim(annRow)

#############层次聚类
library(GSVA)
library(limma)
library(GSEABase)
library(WGCNA)  
library(ggplot2)
datExpr0=t(plotdata)

###检查缺失值
gsg = goodSamplesGenes(datExpr0, verbose = 3)
if (!gsg$allOK)
{
  # Optionally, print the gene and sample names that were removed:
  if (sum(!gsg$goodGenes)>0)
    printFlush(paste("Removing genes:", paste(names(datExpr0)[!gsg$goodGenes], collapse = ", ")))
  if (sum(!gsg$goodSamples)>0)
    printFlush(paste("Removing samples:", paste(rownames(datExpr0)[!gsg$goodSamples], collapse = ", ")))
  # Remove the offending genes and samples from the data:
  datExpr0 = datExpr0[gsg$goodSamples, gsg$goodGenes]
}

standarize.fun <- function(indata=NULL, halfwidth=NULL, centerFlag=T, scaleFlag=T) {
  outdata=t(scale(t(indata), center=centerFlag, scale=scaleFlag))
  if (!is.null(halfwidth)) {
    outdata[outdata>halfwidth]=halfwidth
    outdata[outdata<(-halfwidth)]= -halfwidth
  }
  return(outdata)
}

###样品聚类
sampleTree = hclust(dist(datExpr0), method = "average")
pdf(file = "sample_cluster.pdf", width = 15, height = 12)
par(cex = 0.6)
par(mar = c(0,4,2,0))
plot(sampleTree, main = "Sample clustering", sub="", xlab="", cex.lab = 1.5, cex.axis = 1.5, cex.main = 3)
###剪切线

dev.off()

###########conses
workDir="J:\\metastasis_scRNA_seq\\RNA-seq\\矩阵处理\\ConsensusClusterPlus"
data=plotdata

maxK=9

results = ConsensusClusterPlus(data,
                               maxK=maxK,
                               reps=50,
                               pItem=0.8,
                               pFeature=1,
                               title=workDir,
                               clusterAlg="km",
                               distance="euclidean",
                               seed=123456,
                               plot="png")

########选择聚类模块，满足这三个条件
########CDF增速平缓
########分组中没有样品特别少的组
########组内相关性低，组间相关性高
group1=read.table("geneCluster.txt",sep="\t",header=T,row.names = 1)     

group = t(group1)

#画个热图看分型效果
plotdata <- standarize.fun(data,halfwidth = 2) # 绘图数据标准化（z-score并将绝对值超过2的数值截断）

#############
standarize.fun <- function(indata=NULL, halfwidth=NULL, centerFlag=T, scaleFlag=T) {
  outdata=t(scale(t(indata), center=centerFlag, scale=scaleFlag))
  if (!is.null(halfwidth)) {
    outdata[outdata>halfwidth]=halfwidth
    outdata[outdata<(-halfwidth)]= -halfwidth
  }
  return(outdata)
}

####################
Ginfo <- read.delim("gencode.v22.annotation.gene.probeMap",sep = "\t",row.names = 1,check.names = F,stringsAsFactors = F,header = T)

red <- "#E53837"
blue <- "#6AADF0"
yellow <- "#F7A400"
heatmap.BLYW <- c("#3F047D","white","#B05900")

#细胞系数据处理
#筛选出同时具有药敏数据和表达数据的SARC细胞系
## 读取细胞系注释文件
ccle.anno <- read.delim("Cell_lines_annotations_20181226.txt",sep = "\t",row.names = 1,check.names = F,stringsAsFactors = F,header = T)
ccle.anno <- ccle.anno[which(ccle.anno$tcga_code == "THCA"),] # 选取THCA并且病理亚型为腺癌的样本（和原文的数量有些出入，也许是我对病理亚型理解不到位）
#ccle.anno <- ccle.anno[which(ccle.anno$tcga_code == "SARC" & ccle.anno$Histology == "THCA"),] # 选取THCA并且病理亚型为腺癌的样本（和原文的数量有些出入，也许是我对病理亚型理解不到位）

## 读取细胞系药敏并匹配DepmapID
gdsc <- fread("sanger-dose-response.csv",check.names = F,stringsAsFactors = F,header = T,data.table = F)
gdsc <- gdsc[,c("ARXSPAN_ID","DRUG_NAME","AUC_PUBLISHED")] # 提取细胞系的DepmapID（细胞系编号），药物名以及对应AUC值
gdsc.auc <- reshape(gdsc, idvar = "ARXSPAN_ID", timevar = "DRUG_NAME", direction = "wide") # 将long型数据转换为wide型数据

##################
rownames(gdsc.auc) <- gdsc.auc$ARXSPAN_ID; gdsc.auc <- gdsc.auc[,-1]
colnames(gdsc.auc) <- gsub("AUC_PUBLISHED.","",colnames(gdsc.auc),fixed = T) # 生成行为细胞系，列为药物，入值为AUC的矩阵

comdep <- intersect(rownames(gdsc.auc),ccle.anno$depMapID) # 取出有药敏并且为THCA的细胞系
gdsc.auc <- gdsc.auc[comdep,]
rmdrug <- colnames(gdsc.auc)[apply(gdsc.auc,2, function(x) {sum(is.na(x)) > 0.10 * length(comdep)})] # 获得要去除的药物（去除药敏在大于10%的样本中药物（原文是25%））
gdsc.auc <- gdsc.auc[,setdiff(colnames(gdsc.auc),rmdrug)]  # 去掉这些药物
#gdsc.auc = na.omit(gdsc.auc)
gdsc.auc <- as.data.frame(impute.knn(t(gdsc.auc))$data) # 对剩余空值进行KNN填补

index <- match(colnames(gdsc.auc),ccle.anno$depMapID) # 将DepmapID和细胞系名称匹配
colnames(gdsc.auc) <- rownames(ccle.anno)[index] # 替换DepmapID

## 读取细胞系表达谱
ccle.expr <- fread("CCLE_RNAseq_rsem_genes_tpm_20180929.txt.gz",sep = "\t",check.names = F,stringsAsFactors = F,header = T,data.table = F)
rownames(ccle.expr) <- ccle.expr$gene_id
ccle.expr <- ccle.expr[,-c(1:2)]; rownames(ccle.expr) <- sapply(strsplit(rownames(ccle.expr),".",fixed = T),"[",1) # ENSEMBL ID的匹配
Ginfo2 <- Ginfo; rownames(Ginfo2) <- sapply(strsplit(rownames(Ginfo2),".",fixed = T), "[",1)
comgene <- intersect(rownames(ccle.expr),rownames(Ginfo2))
ccle.expr <- ccle.expr[comgene,]
Ginfo2 <- Ginfo2[comgene,]
ccle.expr$gene <- Ginfo2$gene
ccle.expr <- ccle.expr[!duplicated(ccle.expr$gene),]; rownames(ccle.expr) <- ccle.expr$gene; ccle.expr <- ccle.expr[,setdiff(colnames(ccle.expr),"gene")] # 去重
dim(ccle.expr)

## 筛选同时具有药敏和表达的THCA细胞系
comccle <- intersect(intersect(rownames(ccle.anno),colnames(ccle.expr)),colnames(gdsc.auc)) # 筛选同时具有表达和药敏的THCA细胞系
comgene <- intersect(row.names(data),rownames(ccle.expr))
ccle.expr <- log2(ccle.expr[comgene,comccle] + 1) # 表达谱取对数
ccle.anno <- ccle.anno[comccle,]

#################
#构建nearest centroid classifier，给细胞系分型
#构建nearest centroid classifier，然后用classifier预测GDSC细胞系数据，让细胞系按照TCGA分型结果分成对应的三组。

# 中位数中心化
#indata <- sweep(THCA.expr[comgene,names(group)], 1, apply(THCA.expr[comgene,names(group)], 1, median))

#原文采用中心化来构建预测模型，但是我这里的结果不是很好，所以换用z-score标准化的结果。

indata <- t(scale(data[comgene,])) #z-score标准化

# 构建nearest centroid classifier
classifier <- lol.classify.nearestCentroid(indata, as.numeric(factor(group))) 

#testdata <- sweep(ccle.expr[comgene,], 1, apply(ccle.expr[comgene,], 1, median))
testdata <- t(scale(t(ccle.expr)))

# 在细胞系应用classifier
ccle.group <- paste0("Cluster ",predict(classifier, t(testdata))); names(ccle.group) <- colnames(testdata) 
ccle.group <- sort(ccle.group) # 将预测的亚型排序

###############
plotdata <- standarize.fun(ccle.expr[,names(ccle.group)],halfwidth = 2) # 绘图数据标准化

annCol.ccle <- data.frame(Cluster = as.character(ccle.group), # 构建细胞系的样本注释
                          row.names = names(ccle.group),
                          stringsAsFactors = F)

pdf(file="heatmap of essential genes in CCLE.pdf",  width=8, height=8)
pheatmap(plotdata,
         color = NMF:::ccRamp(x = heatmap.BLYW,n=64),
         annotation_col = annCol.ccle[colnames(plotdata),,drop = F],
         annotation_colors = annColors,
         cluster_cols = F,
         cluster_rows = T,
         border_color = NA,
         treeheight_row = 20,
         cellheight = 10,
         cellwidth = 10,
         show_rownames = TRUE,
         show_colnames = T)
dev.off()

#由GDSC细胞系各亚型的敏感性结果可以反推出TCGA各亚型对药物对敏感性。

outTab <- NULL
for(drug in rownames(gdsc.auc)) {
  tmp <- data.frame(auc = as.numeric(gdsc.auc[drug,names(ccle.group)]),
                    group = as.character(ccle.group))
  avg <- with(tmp, tapply(auc, group, mean)) # 得到各亚型的AUC均值
  kt <- kruskal.test(auc~group, data = tmp) # kruskal检验
  outTab <- rbind.data.frame(outTab,
                             data.frame(drug = drug,
                                        avg1 = avg[1],
                                        avg2 = avg[2],
                                        avg3 = avg[3],
                                        pvalue = kt$p.value,
                                        stringsAsFactors = F),
                             stringsAsFactors = F)
  
  if(kt$p.value < 0.05) {
    message(drug," pass statistical significance...")
    
    # 将通过显著性检验的药物绘制箱型图
    p <- ggplot(tmp, aes(group, auc, fill=group)) +
      geom_boxplot(outlier.shape = NA) +
      geom_point(shape = 21, size=2,
                 position = position_jitterdodge(),
                 aes(color=group), alpha = 0.6) +
      scale_fill_manual(values = c(red,yellow,blue)) +
      scale_color_manual(values = c(red,yellow,blue)) +
      xlab(NULL) + ylab(paste0("AUC of ", drug)) +
      theme_bw() +
      theme(axis.text.x = element_blank(),
            axis.text.y = element_text(size = 10, color = "black"),
            axis.ticks.x = element_blank(),
            panel.background = element_blank(),
            panel.grid = element_blank(),
            legend.position = "right",
            legend.title = element_blank()) +
      stat_compare_means(method = "kruskal.test", 
                         label.y = 0.98) # 根据自己的数据调整文字所在的位置，或者用AI等矢量图软件打开PDF文件，调整文字位置
    ggsave(filename = paste0("boxplot of estimated auc in ",drug,".pdf"), 
           width = 4,height = 3.5)
  }
}


#############################整合生存分析并寻找上下游
setwd("J:\\metastasis_scRNA_seq\\RNA-seq\\矩阵处理\\regulation_network")

library(e1071)
library(parallel)
library(preprocessCore)
library(sva)
library(limma)
library(edgeR)
library(ggplot2)
library(survminer)
library(survival)
library(rms)
library(randomForest)
library(pROC)
library(glmnet)
library(pheatmap)
library(timeROC)
library(vioplot)
library(corrplot)
library(ConsensusClusterPlus)
library(forestplot)
library(survivalROC)
library(beeswarm)
library(edgeR)
library(chromVAR)
library(Biostrings)
library(BSgenome.Hsapiens.UCSC.hg38)
library(ChIPseeker)
library(TxDb.Hsapiens.UCSC.hg38.knownGene)
library(clusterProfiler)
library(org.Hs.eg.db)
library(ggplot2)
library(karyoploteR)
library(limma)
library(pheatmap)
library(GSVA)
library(limma)
library(GSEABase)
library(stringr)
library(GEOquery)
library(dplyr)
library(limma)
library(RColorBrewer)
library(clusterProfiler)
library(tibble)
library(ggplot2)
library(cowplot)
library(ggcorrplot)
library(xlsx)
library(tidyverse)
library(GEOquery)
library(plyr)
library(circlize)
library(TCGAbiolinks)
library(SummarizedExperiment)
library(dplyr)
library(tidyverse)
library(fgsea)
library(ggplot2)

detach("package:ComplexHeatmap", unload=TRUE)

nonmetastasis = 58
metastasis = 510

logFoldChange=1.0
adjustP=0.05

library(limma)
rt=read.table("Group_symbol_FPKM.txt",sep="\t",header=T,check.names=F)
rt=as.matrix(rt)
rownames(rt)=rt[,1]
exp=rt[,2:ncol(rt)]
dimnames=list(rownames(exp),colnames(exp))
rt=matrix(as.numeric(as.matrix(exp)),nrow=nrow(exp),dimnames=dimnames)
rt=avereps(rt)
#rt=log2(rt+1)
rt= na.omit(rt)
#differential
type=c(rep("con",nonmetastasis),rep("treat",metastasis))
design <- model.matrix(~0+factor(type))
colnames(design) <- c("con","treat")
fit <- lmFit(rt,design)
cont.matrix<-makeContrasts(treat-con,levels=design)
fit2 <- contrasts.fit(fit, cont.matrix)
fit2 <- eBayes(fit2)

allDiff=topTable(fit2,adjust='fdr',number=200000)
allOut=rbind(id=colnames(allDiff),allDiff)
write.table(allOut,file="limmaTab.xls",sep="\t",quote=F,col.names=F)

#write table
diffSig <- allDiff[with(allDiff, (abs(logFC)>logFoldChange & adj.P.Val < adjustP )), ]
diffOut=rbind(id=colnames(diffSig),diffSig)
write.table(diffOut,file="diff.xls",sep="\t",quote=F,col.names=F)

#write expression level of diff gene
hmExp=rt[which(rownames(rt)%in%rownames(diffSig)),]
diffExp=rbind(id=colnames(hmExp),hmExp)
write.table(diffExp,file="diffExp.txt",sep="\t",quote=F,col.names=F)


colnames(allDiff)[5]= "FDR"
allDiff$FDR[allDiff$FDR<=0]=2.22329540628561e-322
#volcano
#plot_mode <- "classic" #经典版
plot_mode <- "advanced" #酷炫版

logFCcut <- 0.3 #log2-foldchange
pvalCut <- 0.05 #P.value
adjPcut <- 0.05 #adj.P.value

#for advanced mode
logFCcut2 <- 1
logFCcut3 <- 1.5
pvalCut2 <- 0.0000000001
pvalCut3 <- 0.0000000000000000000001

#置x，y軸的最大最小位置
xmin <- (range(allDiff$logFC)[1]- (range(allDiff$logFC)[1]+ 6))
xmax <- (range(allDiff$logFC)[1]+ (6-range(allDiff$logFC)[1]))
ymin <- 0
ymax <- 120

# 基因名的颜色，需大于等于pathway的数量，这里自定义了足够多的颜色
mycol <- c("darkgreen","chocolate4","blueviolet","#223D6C","#D20A13","#088247","#58CDD9","#7A142C","#5D90BA","#431A3D","#91612D","#6E568C","#E0367A","#D8D155","#64495D","#7CC767")

###########plot
if (plot_mode == "classic"){
  # 簡單的setting for color
  allDiff$color_transparent <- ifelse((allDiff$FDR < pvalCut & allDiff$logFC > logFCcut), "red", ifelse((allDiff$FDR < pvalCut & allDiff$logFC < -logFCcut), "blue","grey"))
  # 簡單的setting for size
  size <- ifelse((allDiff$FDR < pvalCut & abs(allDiff$logFC) > logFCcut), 4, 2)
  
} else if (plot_mode == "advanced") {
  # 複雜的的setting for color
  n1 <- length(allDiff[, 1])
  cols <- rep("grey", n1)
  names(cols)<- rownames(allDiff)
  
  #不同阈值的点的颜色
  cols[allDiff$FDR < pvalCut & allDiff$logFC >logFCcut]<- "#FB9A99"
  cols[allDiff$FDR < pvalCut2 & allDiff$logFC > logFCcut2]<- "#ED4F4F"
  cols[allDiff$FDR < pvalCut & allDiff$logFC < -logFCcut]<- "#B2DF8A"
  cols[allDiff$FDR < pvalCut2 & allDiff$logFC < -logFCcut2]<- "#329E3F"
  color_transparent <- adjustcolor(cols, alpha.f = 0.5)
  allDiff$color_transparent <- color_transparent
  
  # 複雜的的setting for size
  n1 <- length(allDiff[, 1])
  size <- rep(1, n1)
  
  #不同阈值的点的大小
  size[allDiff$FDR < pvalCut & allDiff$logFC > logFCcut]<- 1
  size[allDiff$FDR < pvalCut2 & allDiff$logFC > logFCcut2]<- 2
  size[allDiff$FDR < pvalCut3 & allDiff$logFC > logFCcut3]<- 3
  size[allDiff$FDR < pvalCut & allDiff$logFC < -logFCcut]<- 1
  size[allDiff$FDR < pvalCut2 & allDiff$logFC < -logFCcut2]<- 2
  size[allDiff$FDR < pvalCut3 & allDiff$logFC < -logFCcut3]<- 3
  
} else {
  stop("Unsupport mode")
}

# Construct the plot object
p1 <- ggplot(data=allDiff, aes(logFC, -log10(FDR))) +
  geom_point(alpha = 0.6, size = size, colour = allDiff$color_transparent) +
  
  labs(allDiff=bquote(~Log[2]~"(fold change)"), y=bquote(~-Log[10]~italic("P-value")), title="") + 
  ylim(c(ymin,ymax)) + 
  scale_x_continuous(
    breaks = c(-10, -5, -logFCcut, 0, logFCcut, 5, 10), #刻度线的位置
    labels = c(-10, -5, -logFCcut, 0, logFCcut, 5, 10),
    limits = c(-11, 11) #x轴范围，两侧对称才好看
  ) +
  #或用下面这行：
  xlim(c(xmin, xmax)) + 
  
  #画阈值分界线
  geom_vline(xintercept = c(-logFCcut, logFCcut), color="grey40", 
             linetype="longdash", lwd = 0.5) + #虚线的形状和粗细
  geom_hline(yintercept = -log10(pvalCut), color="grey40", 
             linetype="longdash", lwd = 0.5) +
  
  theme_bw(base_size = 12#, base_family = "Times" #修改字体
  ) +
  theme(panel.grid=element_blank())

if (plot_mode == "advanced") {
  p1 <- p1 + 
    geom_vline(xintercept = c(-logFCcut2, logFCcut2), color="grey40", 
               linetype="longdash", lwd = 0.5) +
    geom_hline(yintercept = -log10(pvalCut2), color="grey40", 
               linetype="longdash", lwd = 0.5)
}
pdf(file="vol.pdf",5,5)
p1
dev.off()

############
selectedGeneID <- read.table("gene_new.txt",sep="\t",header=T,check.names=F)
head(selectedGeneID)

# 提取感兴趣的基因的差异分析结果
allDiff$id <- row.names(allDiff)
selectgenes <- merge(selectedGeneID, allDiff, by = "id")
head(selectgenes)

#plot_mode <- "classic" #经典版
plot_mode <- "advanced" #酷炫版

logFCcut <- 0.3 #log2-foldchange
pvalCut <- 0.05 #P.value
adjPcut <- 0.05 #adj.P.value

#for advanced mode
logFCcut2 <- 1
logFCcut3 <- 1.5
pvalCut2 <- 0.0000000001
pvalCut3 <- 0.0000000000000000000001

#置x，y軸的最大最小位置
xmin <- (range(allDiff$logFC)[1]- (range(allDiff$logFC)[1]+ 6))
xmax <- (range(allDiff$logFC)[1]+ (6-range(allDiff$logFC)[1]))
ymin <- 0
ymax <- 120

# 基因名的颜色，需大于等于pathway的数量，这里自定义了足够多的颜色
mycol <- c("darkgreen","chocolate4","blueviolet","#223D6C","#D20A13","#088247","#58CDD9","#7A142C","#5D90BA","#431A3D","#91612D","#6E568C","#E0367A","#D8D155","#64495D","#7CC767")

###########plot
if (plot_mode == "classic"){
  # 簡單的setting for color
  allDiff$color_transparent <- ifelse((allDiff$FDR < pvalCut & allDiff$logFC > logFCcut), "red", ifelse((allDiff$FDR < pvalCut & allDiff$logFC < -logFCcut), "blue","grey"))
  # 簡單的setting for size
  size <- ifelse((allDiff$FDR < pvalCut & abs(allDiff$logFC) > logFCcut), 4, 2)
  
} else if (plot_mode == "advanced") {
  # 複雜的的setting for color
  n1 <- length(allDiff[, 1])
  cols <- rep("grey", n1)
  names(cols)<- rownames(allDiff)
  
  #不同阈值的点的颜色
  cols[allDiff$FDR < pvalCut & allDiff$logFC >logFCcut]<- "#FB9A99"
  cols[allDiff$FDR < pvalCut2 & allDiff$logFC > logFCcut2]<- "#ED4F4F"
  cols[allDiff$FDR < pvalCut & allDiff$logFC < -logFCcut]<- "#B2DF8A"
  cols[allDiff$FDR < pvalCut2 & allDiff$logFC < -logFCcut2]<- "#329E3F"
  color_transparent <- adjustcolor(cols, alpha.f = 0.5)
  allDiff$color_transparent <- color_transparent
  
  # 複雜的的setting for size
  n1 <- length(allDiff[, 1])
  size <- rep(1, n1)
  
  #不同阈值的点的大小
  size[allDiff$FDR < pvalCut & allDiff$logFC > logFCcut]<- 1
  size[allDiff$FDR < pvalCut2 & allDiff$logFC > logFCcut2]<- 2
  size[allDiff$FDR < pvalCut3 & allDiff$logFC > logFCcut3]<- 3
  size[allDiff$FDR < pvalCut & allDiff$logFC < -logFCcut]<- 1
  size[allDiff$FDR < pvalCut2 & allDiff$logFC < -logFCcut2]<- 2
  size[allDiff$FDR < pvalCut3 & allDiff$logFC < -logFCcut3]<- 3  
} else {
  stop("Unsupport mode")
}

# Construct the plot object
p1 <- ggplot(data=allDiff, aes(logFC, -log10(FDR))) +
  geom_point(alpha = 0.6, size = size, colour = allDiff$color_transparent) +
  
  labs(allDiff=bquote(~Log[2]~"(fold change)"), y=bquote(~-Log[10]~italic("P-value")), title="") + 
  ylim(c(ymin,ymax)) + 
  scale_x_continuous(
    breaks = c(-10, -5, -logFCcut, 0, logFCcut, 5, 10), #刻度线的位置
    labels = c(-10, -5, -logFCcut, 0, logFCcut, 5, 10),
    limits = c(-11, 11) #x轴范围，两侧对称才好看
  ) +
  #或用下面这行：
  xlim(c(xmin, xmax)) + 
  
  #画阈值分界线
  geom_vline(xintercept = c(-logFCcut, logFCcut), color="grey40", 
             linetype="longdash", lwd = 0.5) + #虚线的形状和粗细
  geom_hline(yintercept = -log10(pvalCut), color="grey40", 
             linetype="longdash", lwd = 0.5) +
  
  theme_bw(base_size = 12#, base_family = "Times" #修改字体
  ) +
  theme(panel.grid=element_blank())

if (plot_mode == "advanced") {
  p1 <- p1 + 
    geom_vline(xintercept = c(-logFCcut2, logFCcut2), color="grey40", 
               linetype="longdash", lwd = 0.5) +
    geom_hline(yintercept = -log10(pvalCut2), color="grey40", 
               linetype="longdash", lwd = 0.5)
}

# 突出显示候选基因
library(ggrepel)
p2 <- p1 + 
  # 在感兴趣的基因外面画个黑色圈
  geom_point(data = selectgenes, alpha = 1, size = 2, shape = 2, 
             stroke = 1, #圈粗细
             color = "black") +
  
  # 显示感兴趣的基因的基因名
  scale_color_manual(values = mycol) + 
  geom_text_repel(data = selectgenes, label=selectgenes$id,
                  show.legend = FALSE, #不显示图例
                  size = 2, box.padding = unit(0.35, "lines"), 
                  point.padding = unit(0.3, "lines")) +
  guides(color=guide_legend(title = NULL)) 

pdf(file="vol_selection.pdf", width = 5,height =5)
p2
dev.off()

#heatmap

#Type=c(rep("primarytumor",nonmetastasis),rep("new_tumor_event",metastasis))
#Type=read.table("clinical_initial.txt",sep="\t",header=T,check.names=F,row.names = 1)
#Type=c(rep("normal",nonmetastasis),rep("tumor",metastasis))
#Type=c(rep("non-extranodal_involvement",nonmetastasis),rep("extranodal_involvement",metastasis))
#Type=c(rep("low_mRNAsi",nonmetastasis),rep("high_mRNAsi",metastasis))
#Type=c(rep("non-metastasis",nonmetastasis),rep("metastasis",metastasis))
#Type=c(rep("normal whole blood",27),rep("spinal cord injury blood",25))
#Type=c(rep("Primary tumor",nonmetastasis),rep("Bone metastatic tumor",metastasis))
Type=c(rep("Primary tumor",nonmetastasis),rep("Metastatic tumor",metastasis))
names(Type)=colnames(hmExp)

plotdata = t(hmExp)

# rainbow是R的一个函数，用于产生彩虹色

E = normalizeBetweenArrays(plotdata, method="quantile")
plotdata = E


Type=as.data.frame(Type)
pdf(file="heatmap_initial.pdf",height=5,width=7)
pheatmap(t(plotdata), 
         annotation=Type, 
         color = colorRampPalette(c("#377EB8", "white", "#E41A1C"))(50),
         cluster_cols =F,
         show_colnames = F,
         show_rownames = F,
         fontsize = 12,
         fontsize_row=3,
         fontsize_col=10)
dev.off()

#############
library(clusterProfiler)
library(msigdbr)
library(DOSE)
library(enrichplot)
library(ggplot2)
library(plyr)
library(dplyr)

gsym.fc = selectgenes
gsym.fc[1:3,]

rownames(gsym.fc) = gsym.fc$id

# cutoff
logFCcut <- 0 #log2-foldchange
adjPcut <- 1 #adj.P.value

# 筛选差异基因
geneup <- rownames(gsym.fc[gsym.fc$logFC > logFCcut & gsym.fc$FDR < adjPcut, ])
genedown <- rownames(gsym.fc[gsym.fc$logFC < -logFCcut & gsym.fc$FDR < adjPcut, ])
# 数量
length(geneup)

# 保存到文件，便于套用格式
write.table(geneup, "easy_input_up.txt", quote = F, row.names = F, col.names = F)
write.table(genedown, "easy_input_down.txt", quote = F, row.names = F, col.names = F)

#ORA富集分析
# 自定义函数
enrich_func <- function(x, gene, readable = FALSE) {
  en_result <- enricher(gene, TERM2GENE = x)
  if (readable & nrow(en_result) > 0) 
    en_result <- setReadable(en_result, 'org.Hs.eg.db', #物种
                             'ENTREZID')
  
  return(en_result)
}

## 数据处理函数
merge_result2 <- function(enrichResultList, output = "compareClusterResult") {
  if ( !is(enrichResultList, "list")) {
    stop("input should be a name list...")
  }
  if ( is.null(names(enrichResultList))) {
    stop("input should be a name list...")
  }
  x <- lapply(enrichResultList, as.data.frame)
  names(x) <- names(enrichResultList)
  y <- ldply(x, "rbind")   
  
  
  if (output == "compareClusterResult") {
    y <- plyr::rename(y, c(.id="Cluster"))
    y$Cluster = factor(y$Cluster, levels=names(enrichResultList))
    return(new("compareClusterResult",
               compareClusterResult = y))
  } 
  
  y <- plyr::rename(y, c(.id="Category"))
  if (output == "enrichResult") {
    return(new("enrichResult",
               result = y))        
  }
  
  if (output == "gseaResult") {
    return(new("gseaResult",
               result = y))        
  }   
}

keep_category <- function(em_ORA, n) {
  table_em <- as.numeric(table(em_ORA$Category))
  start <- rep(0, length(table_em) - 1)
  for(i in seq_len(length(table_em) - 1)) {
    start[i] <- sum(table_em[seq_len(i)])   
  }
  showCategorys <- sapply(table_em, function(x) min(n, x))
  start <- c(0, start) + 1
  end <- start + showCategorys - 1
  keep <- NULL
  for(i in seq_len(length(start))) {
    keep <- c(keep, c(start[i] : end[i]))
  } 
  return(keep)
}


enrich_filter <- function(em_result, showCategory) {
  keep <- keep_category(em_result, showCategory)
  em_result <- em_result[keep, ]
  if ("NES" %in% colnames(em_result))
    em_result$Count <- em_result$core_enrichment %>% 
    strsplit(split = "/")  %>%  
    vapply(length, FUN.VALUE = 1)
  return(em_result)
}

## 作图函数
em_plot <- function(em_1 = NULL, em_2 = NULL, showCategory = 2, fill = "p.adjust", hjust = 1) {
  
  fill <- match.arg(fill, c("Category", "p.adjust", "log10_p.adjust"))
  result1 <- enrich_filter(em_1, showCategory)     
  if (is.null(em_2)) { 
    result <- result1 
  } else {
    result2 <- enrich_filter(em_2, showCategory) 
    result2$Count <- -result2$Count          
    result <- rbind(result1, result2)
  }
  result$Category <- gsub("\n.*", "", result$Category)     
  result$log10_p.adjust <- log10(result$p.adjust)
  
  data_plot <- result[, c("ID", "Category", "p.adjust", "log10_p.adjust", "Count")]
  data_plot2 <- data_plot
  data_plot2$ID <- factor(data_plot2$ID, levels = unique(data_plot2$ID))
  data_plot2 <- plyr::rename(data_plot2, c("Count" = "gene_number"))
  h_just <- ifelse(data_plot2$gene_number < 0, -hjust, hjust)
  ggplot(data_plot2, aes_string(x = "gene_number", y = "ID", fill = fill)) + 
    geom_col() +       
    geom_text(aes_(x =~ gene_number + h_just, label =~ abs(gene_number)), 
              color="black") + 
    scale_x_continuous(label = abs,
                       expand = expansion(mult = c(.01, .01))) + #两侧留空
    theme_classic() + 
    ylab("") + 
    theme(axis.title.x = element_text(size = 15)) +     
    facet_grid(Category ~ ., scales="free", space="free") 
}

# 以人为例
gmt <- msigdbr(species = "Homo sapiens") 
gmt2 <- gmt%>%
  dplyr::select(gs_name, entrez_gene)
gmts <- split(gmt2, gmt$gs_cat)

# 先以上调表达的基因为例
# 加载基因名
geneup <- read.table("easy_input_up.txt")$V1

# 把gene symbol转换为ENTREZ ID
# 此处物种是人，其他物种的ID转换方法，请参考FigureYa52GOplot
geneup.id <- bitr(geneup, fromType = "SYMBOL", toType = "ENTREZID", OrgDb = "org.Hs.eg.db")

# 富集分析
em_ORAup <- setNames(lapply(gmts, enrich_func, geneup.id$ENTREZID, readable = TRUE), names(gmts)) %>%
  merge_result2(output = "enrichResult")

# 输出到文件
write.csv(em_ORAup@result, "output_ORA_up.csv", quote = F) 


#下调表达的基因也是一样的操作
genedown <- read.table("easy_input_down.txt")$V1
genedown.id <- bitr(genedown, fromType = "SYMBOL", toType = "ENTREZID", OrgDb = "org.Hs.eg.db")

em_ORAdown <- setNames(lapply(gmts, enrich_func, genedown.id$ENTREZID, readable = TRUE), names(gmts)) %>%
  merge_result2(output = "enrichResult")

# 上调表达基因的富集结果
pdf(file="ORA_up_DEG.pdf",width = 10,height = 8)
em_plot(em_ORAup, showCategory = 3, fill = "Category", hjust = 10) + scale_fill_brewer(palette="Set1")
dev.off()

# 下调表达基因的富集结果
pdf(file="ORA_down_DEG.pdf",width = 10,height = 8)
em_plot(em_ORAdown, showCategory = 3, fill = "Category", hjust = 5) + scale_fill_brewer(palette="Set1")
dev.off()

# 上调的画在右侧，下调的画在左侧
pdf(file="ORA_ALL_DEG.pdf",width = 10,height = 8)
em_plot(em_ORAup, em_ORAdown, showCategory = 3, fill = "Category", hjust = 12) + scale_fill_brewer(palette="Set1")
dev.off()

# 每种注释筛选2个term
keep1 <- keep_category(em_ORAup, 2)
keep2 <- keep_category(em_ORAdown, 2)
em_ora1 <- em_ORAup[keep1, ]
em_ora2 <- em_ORAdown[keep2, ]

# 上调画右边，下调画左边
em_ora2$Count <- -em_ora2$Count 
em_ora <- new("enrichResult",
              result = rbind(em_ora1, em_ora2))

# 画barplot
#barplot(em_ora, showCategory = nrow(em_ora)) + 
#    scale_x_continuous(label = abs) + 
#    facet_grid(Category ~ ., scales="free",space="free")

# 画dotplot
pdf(file="ORA_ALL_DEG_doplot.pdf",width = 12,height = 8)
dotplot(em_ora, showCategory = nrow(em_ora)) + 
  scale_x_continuous(label = abs) + 
  facet_grid(Category ~ ., scales="free",space="free")
dev.off()


##########DEG_keygene
fdrFilter=1                                                  
logFCfilter=0                                                   

#allDiff=topTable(fit2,adjust='fdr',number=200000)
rt=allDiff
diffExp=read.table("Group_symbol_FPKM.txt",sep="\t",header=T,check.names=F)
diffExp <- as.matrix(diffExp)
rownames(diffExp)=diffExp[,1]
exp=diffExp[,2:ncol(diffExp)]

dimnames=list(rownames(exp),colnames(exp))
diffExp=matrix(as.numeric(as.matrix(exp)),nrow=nrow(exp),dimnames=dimnames)

#diffExp= log2(diffExp+1)

gene=read.table("gene_new.txt",sep="\t",header=T)
immuneDiffAll=rt[intersect(gene[,1],rownames(rt)),]
immuneDiffGene=intersect(gene[,1],rownames(allDiff))
hmExp=diffExp[which(rownames(diffExp)%in%immuneDiffGene),]
immuneDiffResult=immuneDiffAll[immuneDiffGene,]

immuneDiffResult=rbind(ID=colnames(immuneDiffResult),immuneDiffResult)
write.table(immuneDiffResult,file="Key_Diff.xls",sep="\t",col.names=F,quote=F)

immuneGeneExp=rbind(ID=colnames(hmExp),hmExp)
write.table(immuneGeneExp,file="Key_GeneExp.txt",sep="\t",quote=F,col.names=F)


#volcano
colnames(immuneDiffAll)[5]= "FDR"
allDiff= immuneDiffAll
allDiff$FDR[allDiff$FDR<=0]=2.22329540628561e-322
#plot_mode <- "classic" #经典版
plot_mode <- "advanced" #酷炫版

logFCcut <- 0.3 #log2-foldchange
pvalCut <- 0.05 #P.value
adjPcut <- 0.05 #adj.P.value

#for advanced mode
logFCcut2 <- 1
logFCcut3 <- 1.5
pvalCut2 <- 0.0000000001
pvalCut3 <- 0.0000000000000000000001

#置x，y軸的最大最小位置
xmin <- (range(allDiff$logFC)[1]- (range(allDiff$logFC)[1]+ 6))
xmax <- (range(allDiff$logFC)[1]+ (6-range(allDiff$logFC)[1]))
ymin <- 0
ymax <- 120

# 基因名的颜色，需大于等于pathway的数量，这里自定义了足够多的颜色
mycol <- c("darkgreen","chocolate4","blueviolet","#223D6C","#D20A13","#088247","#58CDD9","#7A142C","#5D90BA","#431A3D","#91612D","#6E568C","#E0367A","#D8D155","#64495D","#7CC767")

###########plot
if (plot_mode == "classic"){
  # 簡單的setting for color
  allDiff$color_transparent <- ifelse((allDiff$FDR < pvalCut & allDiff$logFC > logFCcut), "red", ifelse((allDiff$FDR < pvalCut & allDiff$logFC < -logFCcut), "blue","grey"))
  # 簡單的setting for size
  size <- ifelse((allDiff$FDR < pvalCut & abs(allDiff$logFC) > logFCcut), 4, 2)
  
} else if (plot_mode == "advanced") {
  # 複雜的的setting for color
  n1 <- length(allDiff[, 1])
  cols <- rep("grey", n1)
  names(cols)<- rownames(allDiff)
  
  #不同阈值的点的颜色
  cols[allDiff$FDR < pvalCut & allDiff$logFC >logFCcut]<- "#FB9A99"
  cols[allDiff$FDR < pvalCut2 & allDiff$logFC > logFCcut2]<- "#ED4F4F"
  cols[allDiff$FDR < pvalCut & allDiff$logFC < -logFCcut]<- "#B2DF8A"
  cols[allDiff$FDR < pvalCut2 & allDiff$logFC < -logFCcut2]<- "#329E3F"
  color_transparent <- adjustcolor(cols, alpha.f = 0.5)
  allDiff$color_transparent <- color_transparent
  
  # 複雜的的setting for size
  n1 <- length(allDiff[, 1])
  size <- rep(1, n1)
  
  #不同阈值的点的大小
  size[allDiff$FDR < pvalCut & allDiff$logFC > logFCcut]<- 1
  size[allDiff$FDR < pvalCut2 & allDiff$logFC > logFCcut2]<- 2
  size[allDiff$FDR < pvalCut3 & allDiff$logFC > logFCcut3]<- 3
  size[allDiff$FDR < pvalCut & allDiff$logFC < -logFCcut]<- 1
  size[allDiff$FDR < pvalCut2 & allDiff$logFC < -logFCcut2]<- 2
  size[allDiff$FDR < pvalCut3 & allDiff$logFC < -logFCcut3]<- 3
} else {
  stop("Unsupport mode")
}

# Construct the plot object
p1 <- ggplot(data=allDiff, aes(logFC, -log10(FDR))) +
  geom_point(alpha = 0.6, size = size, colour = allDiff$color_transparent) +
  
  labs(allDiff=bquote(~Log[2]~"(fold change)"), y=bquote(~-Log[10]~italic("P-value")), title="") + 
  ylim(c(ymin,ymax)) + 
  scale_x_continuous(
    breaks = c(-10, -5, -logFCcut, 0, logFCcut, 5, 10), #刻度线的位置
    labels = c(-10, -5, -logFCcut, 0, logFCcut, 5, 10),
    limits = c(-11, 11) #x轴范围，两侧对称才好看
  ) +
  #或用下面这行：
  xlim(c(xmin, xmax)) + 
  
  #画阈值分界线
  geom_vline(xintercept = c(-logFCcut, logFCcut), color="grey40", 
             linetype="longdash", lwd = 0.5) + #虚线的形状和粗细
  geom_hline(yintercept = -log10(pvalCut), color="grey40", 
             linetype="longdash", lwd = 0.5) +
  
  theme_bw(base_size = 12#, base_family = "Times" #修改字体
  ) +
  theme(panel.grid=element_blank())

if (plot_mode == "advanced") {
  p1 <- p1 + 
    geom_vline(xintercept = c(-logFCcut2, logFCcut2), color="grey40", 
               linetype="longdash", lwd = 0.5) +
    geom_hline(yintercept = -log10(pvalCut2), color="grey40", 
               linetype="longdash", lwd = 0.5)
}
pdf(file="vol_keygene.pdf",5,5)
p1
dev.off()

############
selectedGeneID <- read.table("gene_new.txt",sep="\t",header=T,check.names=F)
head(selectedGeneID)

# 提取感兴趣的基因的差异分析结果
allDiff$id <- row.names(allDiff)
selectgenes <- merge(selectedGeneID, allDiff, by = "id")
head(selectgenes)

#volcano
plot_mode <- "advanced" #酷炫版

#plot_mode <- "classic" #经典版

logFCcut <- 0.3 #log2-foldchange
pvalCut <- 0.05 #P.value
adjPcut <- 0.05 #adj.P.value

#for advanced mode
logFCcut2 <- 1
logFCcut3 <- 1.5
pvalCut2 <- 0.0000000001
pvalCut3 <- 0.0000000000000000000001

#置x，y軸的最大最小位置
xmin <- (range(allDiff$logFC)[1]- (range(allDiff$logFC)[1]+ 6))
xmax <- (range(allDiff$logFC)[1]+ (6-range(allDiff$logFC)[1]))
ymin <- 0
ymax <- 120

# 基因名的颜色，需大于等于pathway的数量，这里自定义了足够多的颜色
mycol <- c("darkgreen","chocolate4","blueviolet","#223D6C","#D20A13","#088247","#58CDD9","#7A142C","#5D90BA","#431A3D","#91612D","#6E568C","#E0367A","#D8D155","#64495D","#7CC767")

###########plot
if (plot_mode == "classic"){
  # 簡單的setting for color
  allDiff$color_transparent <- ifelse((allDiff$FDR < pvalCut & allDiff$logFC > logFCcut), "red", ifelse((allDiff$FDR < pvalCut & allDiff$logFC < -logFCcut), "blue","grey"))
  # 簡單的setting for size
  size <- ifelse((allDiff$FDR < pvalCut & abs(allDiff$logFC) > logFCcut), 4, 2)
  
} else if (plot_mode == "advanced") {
  # 複雜的的setting for color
  n1 <- length(allDiff[, 1])
  cols <- rep("grey", n1)
  names(cols)<- rownames(allDiff)
  
  #不同阈值的点的颜色
  cols[allDiff$FDR < pvalCut & allDiff$logFC >logFCcut]<- "#FB9A99"
  cols[allDiff$FDR < pvalCut2 & allDiff$logFC > logFCcut2]<- "#ED4F4F"
  cols[allDiff$FDR < pvalCut & allDiff$logFC < -logFCcut]<- "#B2DF8A"
  cols[allDiff$FDR < pvalCut2 & allDiff$logFC < -logFCcut2]<- "#329E3F"
  color_transparent <- adjustcolor(cols, alpha.f = 0.5)
  allDiff$color_transparent <- color_transparent
  
  # 複雜的的setting for size
  n1 <- length(allDiff[, 1])
  size <- rep(1, n1)
  
  #不同阈值的点的大小
  size[allDiff$FDR < pvalCut & allDiff$logFC > logFCcut]<- 1
  size[allDiff$FDR < pvalCut2 & allDiff$logFC > logFCcut2]<- 2
  size[allDiff$FDR < pvalCut3 & allDiff$logFC > logFCcut3]<- 3
  size[allDiff$FDR < pvalCut & allDiff$logFC < -logFCcut]<- 1
  size[allDiff$FDR < pvalCut2 & allDiff$logFC < -logFCcut2]<- 2
  size[allDiff$FDR < pvalCut3 & allDiff$logFC < -logFCcut3]<- 3  
} else {
  stop("Unsupport mode")
}

# Construct the plot object
p1 <- ggplot(data=allDiff, aes(logFC, -log10(FDR))) +
  geom_point(alpha = 0.6, size = size, colour = allDiff$color_transparent) +
  
  labs(allDiff=bquote(~Log[2]~"(fold change)"), y=bquote(~-Log[10]~italic("P-value")), title="") + 
  ylim(c(ymin,ymax)) + 
  scale_x_continuous(
    breaks = c(-10, -5, -logFCcut, 0, logFCcut, 5, 10), #刻度线的位置
    labels = c(-10, -5, -logFCcut, 0, logFCcut, 5, 10),
    limits = c(-11, 11) #x轴范围，两侧对称才好看
  ) +
  #或用下面这行：
  xlim(c(xmin, xmax)) + 
  
  #画阈值分界线
  geom_vline(xintercept = c(-logFCcut, logFCcut), color="grey40", 
             linetype="longdash", lwd = 0.5) + #虚线的形状和粗细
  geom_hline(yintercept = -log10(pvalCut), color="grey40", 
             linetype="longdash", lwd = 0.5) +
  
  theme_bw(base_size = 12#, base_family = "Times" #修改字体
  ) +
  theme(panel.grid=element_blank())

if (plot_mode == "advanced") {
  p1 <- p1 + 
    geom_vline(xintercept = c(-logFCcut2, logFCcut2), color="grey40", 
               linetype="longdash", lwd = 0.5) +
    geom_hline(yintercept = -log10(pvalCut2), color="grey40", 
               linetype="longdash", lwd = 0.5)
}
# 突出显示候选基因
library(ggrepel)
p2 <- p1 + 
  # 在感兴趣的基因外面画个黑色圈
  geom_point(data = selectgenes, alpha = 1, size = 1, shape = 2, 
             stroke = 1, #圈粗细
             color = "black") +
  
  # 显示感兴趣的基因的基因名
  scale_color_manual(values = mycol) + 
  geom_text_repel(data = selectgenes, label=selectgenes$id,
                  show.legend = FALSE, #不显示图例
                  size = 2, box.padding = unit(0.35, "lines"), 
                  point.padding = unit(0.3, "lines")) +
  guides(color=guide_legend(title = NULL)) 

pdf(file="vol_key_gene_selection.pdf", width = 5,height =5)
p2
dev.off()


#####heatmap
#Type=c(rep("normal",nonmetastasis),rep("tumor",metastasis))
#Type=c(rep("Primary tumor",nonmetastasis),rep("Metastatic tumor",metastasis))
#Type=c(rep("Primary tumor",nonmetastasis),rep("Bone metastatic tumor",metastasis))
Type=c(rep("Primary tumor",nonmetastasis),rep("Metastatic tumor",metastasis))
names(Type)=colnames(hmExp)
#hmExp=diffExp[which(rownames(diffExp)%in%immuneDiffGene),]
#hmExp=log2(hmExp+1)
Type=as.data.frame(Type)

plotdata = t(hmExp)

# rainbow是R的一个函数，用于产生彩虹色

E = normalizeBetweenArrays(plotdata, method="quantile")

plotdata = E

pdf(file="heatmap_keygene.pdf",height=5,width=7)
pheatmap(t(plotdata), 
         annotation=Type, 
         color =colorRampPalette(c("#377EB8", "white", "#E41A1C"))(50),
         cluster_cols =F,
         show_colnames = F,
         show_rownames = T,
         fontsize = 12,
         fontsize_row=8,
         fontsize_col=10)
dev.off()

##########DEG_keygene
fdrFilter=0.05                                                 
logFCfilter=1                                                   

allDiff=topTable(fit2,adjust='fdr',number=200000)

#write table
diffSig <- allDiff[with(allDiff, (abs(logFC)>logFoldChange & adj.P.Val < adjustP )), ]

rt=diffSig
diffExp=read.table("Group_symbol_FPKM.txt",sep="\t",header=T,check.names=F)
diffExp <- as.matrix(diffExp)
rownames(diffExp)=diffExp[,1]
exp=diffExp[,2:ncol(diffExp)]

dimnames=list(rownames(exp),colnames(exp))
diffExp=matrix(as.numeric(as.matrix(exp)),nrow=nrow(exp),dimnames=dimnames)

#diffExp= log2(diffExp+1)

gene=read.table("TF.txt",sep="\t",header=T)
immuneDiffAll=rt[intersect(gene[,1],rownames(rt)),]
immuneDiffGene=intersect(gene[,1],rownames(diffSig))
hmExp=diffExp[immuneDiffGene,]
immuneDiffResult=immuneDiffAll[immuneDiffGene,]

immuneDiffResult=rbind(ID=colnames(immuneDiffResult),immuneDiffResult)
write.table(immuneDiffResult,file="Key_TF.xls",sep="\t",col.names=F,quote=F)

immuneGeneExp=rbind(ID=colnames(hmExp),hmExp)
write.table(immuneGeneExp,file="Key_TF.txt",sep="\t",quote=F,col.names=F)


#volcano
colnames(immuneDiffAll)[5]= "FDR"
allDiff= immuneDiffAll
allDiff$FDR[allDiff$FDR<=0]=2.22329540628561e-322
#volcano
#plot_mode <- "classic" #经典版
plot_mode <- "advanced" #酷炫版

logFCcut <- 0.3 #log2-foldchange
pvalCut <- 0.05 #P.value
adjPcut <- 0.05 #adj.P.value

#for advanced mode
logFCcut2 <- 1
logFCcut3 <- 1.5
pvalCut2 <- 0.0000000001
pvalCut3 <- 0.0000000000000000000001

#置x，y軸的最大最小位置
xmin <- (range(allDiff$logFC)[1]- (range(allDiff$logFC)[1]+ 6))
xmax <- (range(allDiff$logFC)[1]+ (6-range(allDiff$logFC)[1]))
ymin <- 0
ymax <- 120

# 基因名的颜色，需大于等于pathway的数量，这里自定义了足够多的颜色
mycol <- c("darkgreen","chocolate4","blueviolet","#223D6C","#D20A13","#088247","#58CDD9","#7A142C","#5D90BA","#431A3D","#91612D","#6E568C","#E0367A","#D8D155","#64495D","#7CC767")

###########plot
if (plot_mode == "classic"){
  # 簡單的setting for color
  allDiff$color_transparent <- ifelse((allDiff$FDR < pvalCut & allDiff$logFC > logFCcut), "red", ifelse((allDiff$FDR < pvalCut & allDiff$logFC < -logFCcut), "blue","grey"))
  # 簡單的setting for size
  size <- ifelse((allDiff$FDR < pvalCut & abs(allDiff$logFC) > logFCcut), 4, 2)
  
} else if (plot_mode == "advanced") {
  # 複雜的的setting for color
  n1 <- length(allDiff[, 1])
  cols <- rep("grey", n1)
  names(cols)<- rownames(allDiff)
  
  #不同阈值的点的颜色
  cols[allDiff$FDR < pvalCut & allDiff$logFC >logFCcut]<- "#FB9A99"
  cols[allDiff$FDR < pvalCut2 & allDiff$logFC > logFCcut2]<- "#ED4F4F"
  cols[allDiff$FDR < pvalCut & allDiff$logFC < -logFCcut]<- "#B2DF8A"
  cols[allDiff$FDR < pvalCut2 & allDiff$logFC < -logFCcut2]<- "#329E3F"
  color_transparent <- adjustcolor(cols, alpha.f = 0.5)
  allDiff$color_transparent <- color_transparent
  
  # 複雜的的setting for size
  n1 <- length(allDiff[, 1])
  size <- rep(1, n1)
  
  #不同阈值的点的大小
  size[allDiff$FDR < pvalCut & allDiff$logFC > logFCcut]<- 1
  size[allDiff$FDR < pvalCut2 & allDiff$logFC > logFCcut2]<- 2
  size[allDiff$FDR < pvalCut3 & allDiff$logFC > logFCcut3]<- 3
  size[allDiff$FDR < pvalCut & allDiff$logFC < -logFCcut]<- 1
  size[allDiff$FDR < pvalCut2 & allDiff$logFC < -logFCcut2]<- 2
  size[allDiff$FDR < pvalCut3 & allDiff$logFC < -logFCcut3]<- 3

} else {
  stop("Unsupport mode")
}

# Construct the plot object
p1 <- ggplot(data=allDiff, aes(logFC, -log10(FDR))) +
  geom_point(alpha = 0.6, size = size, colour = allDiff$color_transparent) +
  
  labs(allDiff=bquote(~Log[2]~"(fold change)"), y=bquote(~-Log[10]~italic("P-value")), title="") + 
  ylim(c(ymin,ymax)) + 
  scale_x_continuous(
    breaks = c(-10, -5, -logFCcut, 0, logFCcut, 5, 10), #刻度线的位置
    labels = c(-10, -5, -logFCcut, 0, logFCcut, 5, 10),
    limits = c(-11, 11) #x轴范围，两侧对称才好看
  ) +
  #或用下面这行：
  xlim(c(xmin, xmax)) + 
  
  #画阈值分界线
  geom_vline(xintercept = c(-logFCcut, logFCcut), color="grey40", 
             linetype="longdash", lwd = 0.5) + #虚线的形状和粗细
  geom_hline(yintercept = -log10(pvalCut), color="grey40", 
             linetype="longdash", lwd = 0.5) +
  
  theme_bw(base_size = 12#, base_family = "Times" #修改字体
  ) +
  theme(panel.grid=element_blank())

if (plot_mode == "advanced") {
  p1 <- p1 + 
    geom_vline(xintercept = c(-logFCcut2, logFCcut2), color="grey40", 
               linetype="longdash", lwd = 0.5) +
    geom_hline(yintercept = -log10(pvalCut2), color="grey40", 
               linetype="longdash", lwd = 0.5)
}
pdf(file="vol_TF.pdf",5,5)
p1
dev.off()


#####heatmap
#Type=c(rep("Primary tumor",nonmetastasis),rep("Metastatic tumor",metastasis))
#Type=c(rep("Primary tumor",nonmetastasis),rep("Bone metastatic tumor",metastasis))
Type=c(rep("Primary tumor",nonmetastasis),rep("Metastatic tumor",metastasis))
#Type=c(rep("normal",nonmetastasis),rep("tumor",metastasis))
names(Type)=colnames(hmExp)
#hmExp=log2(hmExp+1)
Type=as.data.frame(Type)

plotdata = t(hmExp)

# rainbow是R的一个函数，用于产生彩虹色

E = normalizeBetweenArrays(plotdata, method="quantile")

plotdata = E

pdf(file="heatmap_TF.pdf",height=5,width=7)
pheatmap(t(plotdata), 
         annotation=Type, 
         color =colorRampPalette(c("#377EB8", "white", "#E41A1C"))(50),
         cluster_cols =F,
         cluster_rows =T,
         show_colnames = F,
         show_rownames = T,
         fontsize = 12,
         fontsize_row=8,
         fontsize_col=10)
dev.off()

####################
library(survival)

expFile="key_GeneExp.txt"     #?????????ļ?
cliFile="time.txt"           #?????????ļ?

#??ȡ?????ļ????????????ļ?????
rt=read.table(expFile, header=T, sep="\t", check.names=F)
rt=as.matrix(rt)
rownames(rt)=rt[,1]
exp=rt[,2:ncol(rt)]
dimnames=list(rownames(exp), colnames(exp))
data=matrix(as.numeric(as.matrix(exp)), nrow=nrow(exp), dimnames=dimnames)
data=avereps(data)
data=data[rowMeans(data)>1,]
data=t(data)
data=log2(data+1)
rownames(data)=substring(rownames(data), 1, 12)
#rownames(data)=substring(rownames(data), 1, 16)

#??ȡ????????
cli=read.table(cliFile, header=T, sep="\t", check.names=F, row.names=1)     #??ȡ?ٴ??ļ?

#???ݺϲ?
sameSample=intersect(row.names(data), row.names(cli))
data=data[sameSample,]
cli=cli[sameSample,]
rt=cbind(cli, data)

pFilter=0.10

outTab=data.frame()
sigGenes=c("futime","fustat")
for(i in colnames(rt[,3:ncol(rt)])){
  cox <- coxph(Surv(futime, fustat) ~ rt[,i], data = rt)
  coxSummary = summary(cox)
  coxP=coxSummary$coefficients[,"Pr(>|z|)"]
  if(coxP<pFilter){
    sigGenes=c(sigGenes,i)
    outTab=rbind(outTab,
                 cbind(id=i,
                       HR=coxSummary$conf.int[,"exp(coef)"],
                       HR.95L=coxSummary$conf.int[,"lower .95"],
                       HR.95H=coxSummary$conf.int[,"upper .95"],
                       pvalue=coxSummary$coefficients[,"Pr(>|z|)"])
    )
  }
}
write.table(outTab,file="uniCox.txt",sep="\t",row.names=F,quote=F)
uniSigExp=rt[,sigGenes]
uniSigExp=cbind(id=row.names(uniSigExp),uniSigExp)
write.table(uniSigExp,file="uniSigExp.txt",sep="\t",row.names=F,quote=F)

rt <- read.table("uniCox.txt",header=T,sep="\t",row.names=1,check.names=F)
gene <- rownames(rt)
hr <- sprintf("%.5f",rt$"HR")
hrLow  <- sprintf("%.5f",rt$"HR.95L")
hrHigh <- sprintf("%.5f",rt$"HR.95H")
Hazard.ratio <- paste0(hr,"(",hrLow,"-",hrHigh,")")
pVal <- ifelse(rt$pvalue<0.00001, "<0.00001", sprintf("%.5f", rt$pvalue))

pdf(file="forest.pdf", width = 10,height =7)
n <- nrow(rt)
nRow <- n+1
ylim <- c(1,nRow)
layout(matrix(c(1,2),nc=2),width=c(3,2.5))

xlim = c(0,3)
par(mar=c(4,2.5,2,1))
plot(1,xlim=xlim,ylim=ylim,type="n",axes=F,xlab="",ylab="")
text.cex=0.8
text(0,n:1,gene,adj=0,cex=text.cex)
text(1.5-0.5*0.2,n:1,pVal,adj=1,cex=text.cex);text(1.5-0.5*0.2,n+1,'pvalue',cex=text.cex,font=2,adj=1)
text(3,n:1,Hazard.ratio,adj=1,cex=text.cex);text(3,n+1,'Hazard ratio',cex=text.cex,font=2,adj=1,)

par(mar=c(4,1,2,1),mgp=c(2,0.5,0))
xlim = c(0,20)
plot(1,xlim=xlim,ylim=ylim,type="n",axes=F,ylab="",xaxs="i",xlab="Hazard ratio")
arrows(as.numeric(hrLow),n:1,as.numeric(hrHigh),n:1,angle=90,code=3,length=0.05,col="darkblue",lwd=2.5)
abline(v=1,col="black",lty=2,lwd=2)
boxcolor = ifelse(as.numeric(hr) > 1,'#E34A33', '#6BAED6')
points(as.numeric(hr), n:1, pch = 15, col = boxcolor, cex=1.3)
axis(1)
dev.off()

#############cross validation

#???ð?
library(survival)
library(caret)
library(glmnet)
library(survminer)
library(timeROC)

rt=read.table("uniSigExp.txt", header=T, sep="\t", check.names=F, row.names=1)   #??ȡ?????????ļ?

############
rt$futime=rt$futime/365
rt$futime[rt$futime<=0]=0.003

#????ģ?ͣ??????????ļ?
n=1000      #ѭ???Ĵ???
for(i in 1:n){
  #############?????ݽ??з???#############
  inTrain<-createDataPartition(y=rt[,3], p=0.6, list=F)
  train<-rt[inTrain,]
  test<-rt[-inTrain,]
  trainOut=cbind(id=row.names(train), train)
  testOut=cbind(id=row.names(test), test)
  
  #lasso?ع?
  x=as.matrix(train[,c(3:ncol(train))])
  y=data.matrix(Surv(train$futime,train$fustat))
  fit <- glmnet(x, y, family = "cox", maxit = 1000)
  cvfit <- cv.glmnet(x, y, family="cox", maxit = 1000)
  coef <- coef(fit, s = cvfit$lambda.min)
  index <- which(coef != 0)
  actCoef <- coef[index]
  lassoGene=row.names(coef)[index]
  geneCoef=cbind(Gene=lassoGene, Coef=actCoef)
  if(nrow(geneCoef)<2){next}
  
  #????train??????ֵ
  trainFinalGeneExp=train[,lassoGene]
  #myFun=function(x){crossprod(as.numeric(x), actCoef)}
  #trainScore=apply(trainFinalGeneExp, 1, myFun)
  trainScore=predict(cvfit, newx=as.matrix(train[,c(3:ncol(train))]), s="lambda.min", type="response")
  outCol=c("futime", "fustat", lassoGene)
  risk=as.vector(ifelse(trainScore>median(trainScore), "high", "low"))
  train=cbind(train[,outCol], riskScore=as.vector(trainScore), risk)
  trainRiskOut=cbind(id=rownames(train), train)
  
  #????test??????ֵ
  testFinalGeneExp=test[,lassoGene]
  #testScore=apply(testFinalGeneExp, 1, myFun)
  testScore=predict(cvfit, newx=as.matrix(test[,c(3:ncol(test))]), s="lambda.min", type="response")
  outCol=c("futime", "fustat", lassoGene)
  risk=as.vector(ifelse(testScore>median(trainScore), "high", "low"))
  test=cbind(test[,outCol], riskScore=as.vector(testScore), risk)
  testRiskOut=cbind(id=rownames(test), test)
  
  #????????pvalue	
  diff=survdiff(Surv(futime, fustat) ~risk, data=train)
  pValue=1-pchisq(diff$chisq, df=1)
  diffTest=survdiff(Surv(futime, fustat) ~risk, data=test)
  pValueTest=1-pchisq(diffTest$chisq, df=1)
  
  #ROC??????????
  predictTime=1    #Ԥ??ʱ??
  roc=timeROC(T=train$futime, delta=train$fustat,
              marker=trainScore, cause=1,
              weighting='aalen',
              times=c(predictTime), ROC=TRUE)
  rocTest=timeROC(T=test$futime, delta=test$fustat,
                  marker=testScore, cause=1,
                  weighting='aalen',
                  times=c(predictTime), ROC=TRUE)
  
  if((pValue<0.01) & (roc$AUC[2]>0.75) & (pValueTest<0.05) & (rocTest$AUC[2]>0.75)){
    #????????????
    write.table(trainOut,file="data.train.txt",sep="\t",quote=F,row.names=F)
    write.table(testOut,file="data.test.txt",sep="\t",quote=F,row.names=F)
    #lassoͼ??
    pdf("lasso.lambda.pdf",5,5)
    plot(fit, xvar = "lambda", label = TRUE)
    dev.off()
    pdf("lasso.cvfit.pdf",5,5)
    plot(cvfit)
    abline(v=log(c(cvfit$lambda.min,cvfit$lambda.1se)),lty="dashed")
    dev.off()
    #????ģ?͹?ʽ?ͷ????ļ?
    write.table(geneCoef, file="geneCoef.txt", sep="\t", quote=F, row.names=F)
    write.table(trainRiskOut,file="risk.train.txt",sep="\t",quote=F,row.names=F)
    write.table(testRiskOut,file="risk.test.txt",sep="\t",quote=F,row.names=F)
    #??????Ʒ?ķ???ֵ
    allRiskOut=rbind(trainRiskOut, testRiskOut)
    write.table(allRiskOut,file="risk.all.txt",sep="\t",quote=F,row.names=F)
    break
  }
}


colnames(allRiskOut)[ncol(allRiskOut)] = "Risk"
write.table(allRiskOut,file="risk.TCGA.txt",sep="\t",quote=F,row.names=F)

#???ð?
library(reshape2)
library(ggpubr)

#????????????????
bioDiff=function(inputFile=null, outFile=null){
  #??ȡ?????ļ?
  rt=read.table(inputFile,header=T,sep="\t",check.names=F,row.names=1)
  rt=rt[,c(-1, -2, -(ncol(rt)-1))]
  
  #??????ת????ggplot2?????ļ?
  data=melt(rt,id.vars=c("risk"))
  colnames(data)=c("risk", "Gene", "Expression")
  data$risk=factor(data$risk, levels=c("low", "high"))
  
  #????????ͼ
  p=ggboxplot(data, x="Gene", y="Expression", color = "risk",
              xlab="",
              ylab="Gene expression",
              legend.title="Risk",
              palette = c("blue","red"),
              width=0.8, add = "none")
  p=p+rotate_x_text(60)
  p1=p+stat_compare_means(aes(group=risk),
                          method="wilcox.test",
                          symnum.args=list(cutpoints = c(0, 0.001, 0.01, 0.05, 1), symbols = c("***", "**", "*", " ")),
                          label = "p.signif")
  
  #????ͼƬ?ļ?
  pdf(file=outFile, width=6, height=5)
  print(p1)
  dev.off()
}

bioDiff(inputFile="risk.train.txt", outFile="diff.train.pdf")
bioDiff(inputFile="risk.test.txt", outFile="diff.test.pdf")
bioDiff(inputFile="risk.all.txt", outFile="diff.all.pdf")


##################
#???ð?
library(survival)
library(survminer)

#???????????ߵĺ???
bioSurvival=function(inputFile=null, outFile=null){
  #??ȡ?????ļ?
  rt=read.table(inputFile, header=T, sep="\t")
  
  #?Ƚϸߵͷ????????????죬?õ???????pֵ
  diff=survdiff(Surv(futime, fustat) ~risk, data = rt)
  pValue=1-pchisq(diff$chisq,df=1)
  if(pValue<0.001){
    pValue="p<0.001"
  }else{
    pValue=paste0("p=",sprintf("%.03f",pValue))
  }
  fit <- survfit(Surv(futime, fustat) ~ risk, data = rt)
  
  #????????????
  surPlot=ggsurvplot(fit, 
                     data=rt,
                     conf.int=T,
                     pval=pValue,
                     pval.size=6,
                     legend.title="Risk",
                     legend.labs=c("High risk", "Low risk"),
                     xlab="Time(years)",
                     break.time.by = 1,
                     palette=c("red", "blue"),
                     risk.table=TRUE,
                     risk.table.title="",
                     risk.table.col = "strata",
                     risk.table.height=.25)
  pdf(file=outFile, onefile=FALSE, width=6.5, height=5.5)
  print(surPlot)
  dev.off()
}
bioSurvival(inputFile="risk.train.txt", outFile="survival.train.pdf")
bioSurvival(inputFile="risk.test.txt", outFile="survival.test.pdf")
bioSurvival(inputFile="risk.all.txt", outFile="survival.all.pdf")


#???ð?
library(survival)
library(survminer)
library(timeROC)
#????????ROC???ߺ???
bioROC=function(inputFile=null, rocFile=null){
  predictTime=1    #Ԥ??ʱ??
  #??ȡ?????ļ?
  rt=read.table(inputFile, header=T, sep="\t")
  #ROC????
  ROC_rt=timeROC(T=rt$futime, delta=rt$fustat,
                 marker=rt$riskScore, cause=1,
                 weighting='aalen',
                 times=c(predictTime), ROC=TRUE)
  pdf(file=rocFile, width=4, height=4)
  plot(ROC_rt, time=predictTime, col='red', title=FALSE, lwd=2)
  legend('bottomright', cex=1.3,
         paste0('AUC=',sprintf("%.03f",ROC_rt$AUC[2])),
         col="white", lwd=1, bty = 'n')
  dev.off()
}

bioROC(inputFile="risk.train.txt",rocFile="ROC.train.pdf")
bioROC(inputFile="risk.test.txt",rocFile="ROC.test.pdf")
bioROC(inputFile="risk.all.txt",rocFile="ROC.all.pdf")

#############

#???????????ߵĺ???
bioRiskPlot=function(inputFile=null, project=null){
  rt=read.table(inputFile, header=T, sep="\t", check.names=F, row.names=1)    #??ȡ?????ļ?
  rt=rt[order(rt$riskScore),]      #???ղ??˷??մ??ֶ???Ʒ????
  
  #???Ʒ???????
  riskClass=rt[,"risk"]
  lowLength=length(riskClass[riskClass=="low"])
  highLength=length(riskClass[riskClass=="high"])
  lowMax=max(rt$riskScore[riskClass=="low"])
  line=rt[,"riskScore"]
  line[line>10]=10
  pdf(file=paste0(project, ".riskScore.pdf"),  width=6, height=3.5)
  plot(line, type="p", pch=20,
       xlab="Patients (increasing risk socre)",
       ylab="Risk score",
       col=c(rep("#00A087FF",lowLength),rep("#DC0000FF",highLength)) )
  abline(h=lowMax,v=lowLength,lty=2)
  legend("topleft", c("High risk","Low Risk"),bty="n",pch=19,col=c("#00A087FF","#DC0000FF"),cex=1.2)
  dev.off()
  
  #????????״̬ͼ
  color=as.vector(rt$fustat)
  color[color==1]="#DC0000FF"
  color[color==0]="#00A087FF"
  pdf(file=paste0(project, ".survStat.pdf"), width=6, height=4)
  plot(rt$futime, pch=19,
       xlab="Patients (increasing risk socre)",
       ylab="Survival time (years)",
       col=color)
  legend("topleft", c("Dead","Alive"),bty="n",pch=19,col=c("#00A087FF","#DC0000FF"),cex=1.2)
  abline(v=lowLength,lty=2)
  dev.off()
  
  #??????ɫ
  ann_colors=list()
  bioCol=c("#00A087FF","#DC0000FF")
  names(bioCol)=c("low", "high")
  ann_colors[["Risk"]]=bioCol
  
  #???Ʒ?????ͼ
  rt1=rt[c(3:(ncol(rt)-2))]
  rt1=t(rt1)
  annotation=data.frame(Risk=rt[,ncol(rt)])
  rownames(annotation)=rownames(rt)
  pdf(file=paste0(project, ".heatmap.pdf"), width=5, height=2.5)
  pheatmap(rt1, 
           annotation=annotation,
           annotation_colors = ann_colors, 
           cluster_cols = FALSE,
           cluster_rows = FALSE,
           show_colnames = F,
           scale="row",
           color = colorRampPalette(c(rep("#00A087FF",3.5), "white", rep("#DC0000FF",3.5)))(50),
           fontsize_col=3,
           fontsize=7,
           fontsize_row=8)
  dev.off()
}

#tarin??????????
bioRiskPlot(inputFile="risk.train.txt", project="train")
#test??????????
bioRiskPlot(inputFile="risk.test.txt", project="test")
#??????Ʒ????????
bioRiskPlot(inputFile="risk.all.txt", project="all")

##########indpendent factor
###########处理clinical.txt
#############uniIndep
library(survival)
library(forestplot)

clrs <- fpColors(box="#E7B800",line="darkblue", summary="royalblue")  
rt=read.table("indepInput.txt",header=T,sep="\t",check.names=F,row.names=1)

rt[,"riskScore"] <- (rt$riskScore-min(rt$riskScore))/(max(rt$riskScore)-min(rt$riskScore))

outTab=data.frame()
for(i in colnames(rt[,3:ncol(rt)])){
  cox <- coxph(Surv(futime, fustat) ~ rt[,i], data = rt)
  coxSummary = summary(cox)
  coxP=coxSummary$coefficients[,"Pr(>|z|)"]
  outTab=rbind(outTab,
               cbind(id=i,
                     HR=coxSummary$conf.int[,"exp(coef)"],
                     HR.95L=coxSummary$conf.int[,"lower .95"],
                     HR.95H=coxSummary$conf.int[,"upper .95"],
                     pvalue=coxSummary$coefficients[,"Pr(>|z|)"])
  )
}
write.table(outTab,file="uniCox_independent.xls",sep="\t",row.names=F,quote=F)

rt=read.table("uniCox_independent.xls",header=T,sep="\t",row.names=1,check.names=F)
data=as.matrix(rt)
HR=data[,1:3]
hr=sprintf("%.3f",HR[,"HR"])
hrLow=sprintf("%.3f",HR[,"HR.95L"])
hrHigh=sprintf("%.3f",HR[,"HR.95H"])
pVal=data[,"pvalue"]
pVal=ifelse(pVal<0.001, "<0.001", sprintf("%.3f", pVal))
tabletext <- 
  list(c(NA, rownames(HR)),
       append("pvalue", pVal),
       append("Hazard ratio",paste0(hr,"(",hrLow,"-",hrHigh,")")) ) 
pdf(file="uniIndep_forest.pdf",onefile = FALSE,
    width = 8,         
    height = 4,      
)
forestplot(tabletext, 
           rbind(rep(NA, 3), HR),
           col=clrs,
           graphwidth=unit(50, "mm"),
           xlog=T,
           lwd.ci=2,
           boxsize=0.3,
           xlab="Hazard ratio"
)
dev.off()

###########multiIndep
clrs <- fpColors(box="#2E9FDF",line="darkblue", summary="royalblue")    
rt=read.table("indepInput.txt",header=T,sep="\t",check.names=F,row.names=1)

rt[,"riskScore"] <- (rt$riskScore-min(rt$riskScore))/(max(rt$riskScore)-min(rt$riskScore))

multiCox=coxph(Surv(futime, fustat) ~ ., data = rt)
multiCoxSum=summary(multiCox)

outTab=data.frame()
outTab=cbind(
  HR=multiCoxSum$conf.int[,"exp(coef)"],
  HR.95L=multiCoxSum$conf.int[,"lower .95"],
  HR.95H=multiCoxSum$conf.int[,"upper .95"],
  pvalue=multiCoxSum$coefficients[,"Pr(>|z|)"])
outTab=cbind(id=row.names(outTab),outTab)
write.table(outTab,file="multiCox_independent.xls",sep="\t",row.names=F,quote=F)

rt=read.table("multiCox_independent.xls",header=T,sep="\t",row.names=1,check.names=F)
data=as.matrix(rt)
HR=data[,1:3]
hr=sprintf("%.3f",HR[,"HR"])
hrLow=sprintf("%.3f",HR[,"HR.95L"])
hrHigh=sprintf("%.3f",HR[,"HR.95H"])
pVal=data[,"pvalue"]
pVal=ifelse(pVal<0.001, "<0.001", sprintf("%.3f", pVal))
tabletext <- 
  list(c(NA, rownames(HR)),
       append("pvalue", pVal),
       append("Hazard ratio",paste0(hr,"(",hrLow,"-",hrHigh,")")) )    
pdf(file="multiIndep_forest.pdf",onefile = FALSE,
    width = 8,        
    height = 4,          
)
forestplot(tabletext, 
           rbind(rep(NA, 3), HR),
           col=clrs,
           graphwidth=unit(50, "mm"),
           xlog=T,
           lwd.ci=2,
           boxsize=0.3,
           xlab="Hazard ratio"
)
dev.off()

#####################GSEA
library(limma)
library(org.Hs.eg.db)
library(clusterProfiler)
library(enrichplot)

expFile="Group_symbol_FPKM.txt"          #?????????ļ?
#expFile="symbol.OV.txt"          #?????????ļ?
riskFile="risk.all.txt"      #?????ļ?
gmtFile="c2.cp.kegg.v7.4.symbols.gmt"     #???????ļ?

#??ȡ?ļ?,?????????ļ?????????
rt=read.table(expFile, header=T, sep="\t", check.names=F)
rt=as.matrix(rt)
rownames(rt)=rt[,1]
exp=rt[,2:ncol(rt)]
dimnames=list(rownames(exp),colnames(exp))
data=matrix(as.numeric(as.matrix(exp)),nrow=nrow(exp),dimnames=dimnames)
data=avereps(data)
data=data[rowMeans(data)>0.5,]

#??ȡ?????ļ?
colnames(data)=substring(colnames(data), 1, 12)
risk=read.table(riskFile, header=T, sep="\t", check.names=F, row.names=1)
data=data[,which(row.names(risk)%in%colnames(data))]

#?ߵͷ??ձȽϣ??õ?logFC
sampleL = row.names(risk[risk[,"risk"]=="low",])
sampleH = row.names(risk[risk[,"risk"]=="high",])
dataL=data[,which(colnames(data)%in%sampleL)]
dataH=data[,which(colnames(data)%in%sampleH)]
meanL=rowMeans(dataL)
meanH=rowMeans(dataH)
meanL[meanL<0.00001]=0.00001
meanH[meanH<0.00001]=0.00001
logFC=log2(meanH)-log2(meanL)
logFC=sort(logFC,decreasing=T)
genes=names(logFC)

#???????????ļ?
gmt=read.gmt(gmtFile)

#????????
kk=GSEA(logFC, TERM2GENE=gmt, pvalueCutoff = 1)
kkTab=as.data.frame(kk)
kkTab=kkTab[kkTab$pvalue<0.05,]
write.table(kkTab,file="GSEA.result_KEGG.txt",sep="\t",quote=F,row.names = F)

#?????߷??ո?????ͼ??
termNum=5     #չʾǰ5??ͨ·
kkUp=kkTab[kkTab$NES>0,]
if(nrow(kkUp)>=termNum){
  showTerm=row.names(kkUp)[1:termNum]
  gseaplot=gseaplot2(kk, showTerm, base_size=8, title="Enriched in high risk group")
  pdf(file="GSEA.highRisk_KEGG.pdf", width=5, height=3.5)
  print(gseaplot)
  dev.off()
}

#?????ͷ??ո?????ͼ??
termNum=5     #չʾǰ5??ͨ·
kkDown=kkTab[kkTab$NES<0,]
if(nrow(kkDown)>=termNum){
  showTerm=row.names(kkDown)[1:termNum]
  gseaplot=gseaplot2(kk, showTerm, base_size=8, title="Enriched in low risk group")
  pdf(file="GSEA.lowRisk_KEGG.pdf", width=5, height=3.5)
  print(gseaplot)
  dev.off()
}

################
gmtFile="c5.go.v7.4.symbols.gmt"
gmt=read.gmt(gmtFile)

#????????
kk=GSEA(logFC, TERM2GENE=gmt, pvalueCutoff = 1)
kkTab=as.data.frame(kk)
kkTab=kkTab[kkTab$pvalue<0.05,]
write.table(kkTab,file="GSEA.result_GO.txt",sep="\t",quote=F,row.names = F)

#?????߷??ո?????ͼ??
termNum=5     #չʾǰ5??ͨ·
kkUp=kkTab[kkTab$NES>0,]
if(nrow(kkUp)>=termNum){
  showTerm=row.names(kkUp)[1:termNum]
  gseaplot=gseaplot2(kk, showTerm, base_size=8, title="Enriched in high risk group")
  pdf(file="GSEA.highRisk_GO.pdf", width=5, height=3.5)
  print(gseaplot)
  dev.off()
}

#?????ͷ??ո?????ͼ??
termNum=5     #չʾǰ5??ͨ·
kkDown=kkTab[kkTab$NES<0,]
if(nrow(kkDown)>=termNum){
  showTerm=row.names(kkDown)[1:termNum]
  gseaplot=gseaplot2(kk, showTerm, base_size=8, title="Enriched in low risk group")
  pdf(file="GSEA.lowRisk_GO.pdf", width=5, height=3.5)
  print(gseaplot)
  dev.off()
}


################
gmtFile="h.all.v7.0.symbols.gmt"
gmt=read.gmt(gmtFile)

#????????
kk=GSEA(logFC, TERM2GENE=gmt, pvalueCutoff = 1)
kkTab=as.data.frame(kk)
kkTab=kkTab[kkTab$pvalue<0.05,]
write.table(kkTab,file="GSEA.result_HALLMARK.txt",sep="\t",quote=F,row.names = F)

#?????߷??ո?????ͼ??
termNum=5     #չʾǰ5??ͨ·
kkUp=kkTab[kkTab$NES>0,]
if(nrow(kkUp)>=termNum){
  showTerm=row.names(kkUp)[1:termNum]
  gseaplot=gseaplot2(kk, showTerm, base_size=8, title="Enriched in high risk group")
  pdf(file="GSEA.highRisk_HALLMARK.pdf", width=5, height=3.5)
  print(gseaplot)
  dev.off()
}

#?????ͷ??ո?????ͼ??
termNum=5     #չʾǰ5??ͨ·
kkDown=kkTab[kkTab$NES<0,]
if(nrow(kkDown)>=termNum){
  showTerm=row.names(kkDown)[1:termNum]
  gseaplot=gseaplot2(kk, showTerm, base_size=8, title="Enriched in low risk group")
  pdf(file="GSEA.lowRisk_HALLMARK.pdf", width=5, height=3.5)
  print(gseaplot)
  dev.off()
}

###########
#CIBERSORT
expFile="Group_symbol_FPKM.txt"     #?????????ļ?
#expFile="symbol.OV.txt"          #?????????ļ?
rt=read.table(expFile, header=T, sep="\t", check.names=F)
rt=as.matrix(rt)
rownames(rt)=rt[,1]
exp=rt[,2:ncol(rt)]
dimnames=list(rownames(exp),colnames(exp))
data=matrix(as.numeric(as.matrix(exp)),nrow=nrow(exp),dimnames=dimnames)
data=avereps(data)
data=data[rowMeans(data)>0,]

data[data<0] = NA

data= na.omit(data)

#????ת??
v=voom(data, plot=F, save.plot=F)
out=v$E
out=rbind(ID=colnames(out), out)
write.table(out,file="uniq.symbol.txt",sep="\t",quote=F,col.names=F)        #?????ļ?

#????CIBERSORT???õ?????ϸ???????Ľ???
source("CIBERSORT.R")
results=CIBERSORT("ref.txt", "uniq.symbol.txt", perm=1000, QN=TRUE)

#CIBERSORT
library(limma)
library(reshape2)
library(ggpubr)

riskFile="risk.all.txt"            #?????ļ?
immFile="CIBERSORT-Results.txt"     #????ϸ???????????ļ?
pFilter=0.05                        #????ϸ???????????Ĺ???????

#??ȡ????ϸ???????ļ??????????ݽ???????
immune=read.table(immFile, header=T, sep="\t", check.names=F, row.names=1)
immune=immune[immune[,"P-value"]<pFilter,]
data=as.matrix(immune[,1:(ncol(immune)-3)])

#??ȡ?????ļ?
row.names(data)=substring(row.names(data), 1, 12)
risk=read.table(riskFile, header=T, sep="\t", check.names=F, row.names=1)
sameSample=intersect(row.names(data), row.names(risk))
rt=cbind(data[sameSample,,drop=F], risk[sameSample,"risk",drop=F])
rt=rt[order(rt$risk, decreasing=T),]
conNum=nrow(rt[rt$risk=="low",])
treatNum=nrow(rt[rt$risk=="high",])

##########??????״ͼ##########
data=t(rt[,-ncol(rt)])
pdf("barplot.pdf", height=10, width=18)
col=rainbow(nrow(data), s=0.7, v=0.7)
par(las=1,mar=c(8,5,4,16),mgp=c(3,0.1,0),cex.axis=1.5)
a1=barplot(data,col=col,yaxt="n",ylab="Relative Percent",xaxt="n",cex.lab=1.8)
a2=axis(2,tick=F,labels=F)
axis(2,a2,paste0(a2*100,"%"))
par(srt=0,xpd=T)
rect(xleft = a1[1], ybottom = -0.01, xright = a1[conNum], ytop = -0.06,col="#00A087FF")
text(a1[conNum]/2,-0.035,"Low risk",cex=2)
rect(xleft = a1[conNum], ybottom = -0.01, xright =a1[length(a1)] , ytop = -0.06,col="#DC0000FF")
text((a1[length(a1)]+a1[conNum])/2,-0.035,"High risk",cex=2)
ytick2 = cumsum(data[,ncol(data)])
ytick1 = c(0,ytick2[-length(ytick2)])
legend(par('usr')[2]*0.98,par('usr')[4],legend=rownames(data),col=col,pch=15,bty="n",cex=1.3)
dev.off()


##################????????ͼ##################
#??????ת????ggplot2?????ļ?
data=rt
data=melt(data, id.vars=c("risk"))
colnames(data)=c("risk", "Immune", "Expression")
#????????ͼ
group=levels(factor(data$risk))
data$risk=factor(data$risk, levels=c("low","high"))
bioCol=c("#0066FF","#FF0000","#6E568C","#7CC767","#223D6C","#D20A13","#FFD121","#088247","#11AA4D")
bioCol=bioCol[1:length(group)]
boxplot=ggboxplot(data, x="Immune", y="Expression", fill="risk",
                  xlab="",
                  ylab="Fraction",
                  legend.title="risk",
                  width=0.8,
                  palette=bioCol)+
  rotate_x_text(50)+
  stat_compare_means(aes(group=risk),symnum.args=list(cutpoints=c(0, 0.001, 0.01, 0.05, 1), symbols=c("***", "**", "*", "")), label="p.signif")
#????ͼƬ
pdf(file="immune.diff.pdf", width=8, height=6)
print(boxplot)
dev.off()

rt1=rbind(id=colnames(rt),rt)
write.table(rt1,file="CIBERSORT.filter_trans.txt",sep="\t",row.names=T,quote=F,col.names = F)

##############
library(limma)
library(survival)
library(survminer)
immuneFile="CIBERSORT-Results.txt"     #???߽????????ļ?
surFile="time.txt"                     #?????????ļ?
pFilter=0.05                           #CIBERSORT????????????

#??ȡ???߽????????ļ??????????ݽ???????
immune=read.table(immuneFile, header=T, sep="\t", check.names=F, row.names=1)
immune=immune[immune[,"P-value"]<pFilter,]
data=as.matrix(immune[,1:(ncol(immune)-3)])

#ɾ????????Ʒ
row.names(data)=substring(row.names(data), 1, 12)
#??ȡ????????
surTime=read.table(surFile, header=T, sep="\t", check.names=F, row.names=1)

#???ݺϲ?
sameSample=intersect(row.names(data),row.names(surTime))
data=data[sameSample,]
surTime=surTime[sameSample,]
rt=cbind(surTime, data)
rt$futime=rt$futime/365

#??????ϸ??????ѭ??
outTab=data.frame()
for(immune in colnames(rt)[3:ncol(rt)]){
  if(sd(rt[,immune])<0.01){next}
  data=rt[,c("futime", "fustat", immune)]
  colnames(data)=c("futime", "fustat", "immune")
  
  #??ȡ????cutoff
  res.cut=surv_cutpoint(data, time = "futime", event = "fustat", variables =c("immune"))
  res.cat=surv_categorize(res.cut)
  
  #?Ƚϸߵͱ???????????
  diff=survdiff(Surv(futime, fustat) ~ immune, data =res.cat)
  pValue=1-pchisq(diff$chisq, df=1)
  if(pValue<0.05){
    outVector=cbind(immune, res.cut$cutpoint[1], pValue)
    outTab=rbind(outTab,outVector)
    if(pValue<0.001){
      pValue="p<0.001"
    }else{
      pValue=paste0("p=",sprintf("%.03f",pValue))
    }
    
    #????????????
    fit=survfit(Surv(futime, fustat) ~ immune, data = res.cat)
    surPlot=ggsurvplot(fit,
                       data=res.cat,
                       pval=pValue,
                       pval.size=6,
                       legend.title=immune,
                       legend.labs=c("high","low"),
                       xlab="Time(years)",
                       break.time.by=1,
                       palette=c("red", "blue"),
                       conf.int=F,
                       surv.median.line="hv",
                       risk.table=F,
                       risk.table.title="",
                       risk.table.height=.25)
    #????ͼ??
    pdf(file=paste0("Sur.", immune, ".pdf"), onefile = FALSE, width = 4, height = 3.5)
    print(surPlot)
    dev.off()
  }
}
#????????ϸ????pֵ?????ļ?
write.table(outTab,file="CIBERSORT_survival.result.txt",sep="\t",row.names=F,quote=F)

#################ssGSEA
library(limma)
library(GSVA)
library(GSEABase)
library(ggpubr)
library(reshape2)

expFile="Group_symbol_FPKM.txt"           #表达数据文件
#expFile="symbol.OV.txt"          #?????????ļ?
gmtFile="immune.gmt"           #免疫数据集文件
riskFile="risk.all.txt"       #风险文件

#读取表达输入文件，并对输入文件处理
rt=read.table(expFile, header=T, sep="\t", check.names=F)
rt=as.matrix(rt)
rownames(rt)=rt[,1]
exp=rt[,2:ncol(rt)]
dimnames=list(rownames(exp),colnames(exp))
mat=matrix(as.numeric(as.matrix(exp)),nrow=nrow(exp),dimnames=dimnames)
mat=avereps(mat)
mat=mat[rowMeans(mat)>0,]

#读取免疫基因集文件
geneSet=getGmt(gmtFile, geneIdType=SymbolIdentifier())

#ssgsea分析
ssgseaScore=gsva(mat, geneSet, method='ssgsea', kcdf='Gaussian', abs.ranking=TRUE)
#定义ssGSEA score矫正函数
normalize=function(x){
  return((x-min(x))/(max(x)-min(x)))}
#对ssGSEA score进行矫正
data=normalize(ssgseaScore)
ssgseaOut=rbind(id=colnames(data), data)
write.table(ssgseaOut, file="immFunScore.txt", sep="\t", quote=F, col.names=F)

#去除正常样品
colnames(data)=substring(colnames(data), 1, 16)
#读取风险文件
risk=read.table(riskFile, header=T, sep="\t", check.names=F, row.names=1)

#合并数据
sameSample=intersect(colnames(data),row.names(risk))
data = t(data)
data=data[sameSample,,drop=F]
risk=risk[sameSample,"risk",drop=F]
rt1=cbind(data, risk)

#对免疫相关功能绘制箱线图
data=melt(rt1, id.vars=c("risk"))
colnames(data)=c("risk","Type","Score")
data$risk=factor(data$risk, levels=c("low","high"))
p=ggboxplot(data, x="Type", y="Score", color = "risk",
            xlab="",ylab="Score",add = "none",palette = c("blue","red") )
p=p+rotate_x_text(50)
p=p+stat_compare_means(aes(group=risk),symnum.args=list(cutpoints = c(0, 0.001, 0.01, 0.05, 1), symbols = c("***", "**", "*", "")),label = "p.signif")

#输出图片文件
pdf(file="immFunction_ssGSEA.pdf", width=8, height=6)
print(p)
dev.off()

#####################ssGSEA_Ssurvival
library(limma)
library(survival)
library(survminer)

pFilter=0.05           #生存分析过滤条件
immuneFile="immFunScore.txt"      #免疫相关功能打分文件
surFile="time.txt"                #生存数据文件

#读取免疫功能打分文件，并对数据进行整理
immune=read.table(immuneFile, header=T, sep="\t", check.names=F, row.names=1)
data=t(immune)

#去除正常样品
row.names(data)=substring(row.names(data), 1, 12)

#读取生存数据
surTime=read.table(surFile, header=T, sep="\t", check.names=F, row.names=1)

#数据合并
sameSample=intersect(row.names(data),row.names(surTime))
data=data[sameSample,]
surTime=surTime[sameSample,]
rt=cbind(surTime, data)
rt$futime=rt$futime/365

#对免疫相关功能进行循环
outTab=data.frame()
for(immune in colnames(rt)[3:ncol(rt)]){
  if(sd(rt[,immune])<0.01){next}
  data=rt[,c("futime", "fustat", immune)]
  colnames(data)=c("futime", "fustat", "immune")
  
  #获取最优cutoff
  res.cut=surv_cutpoint(data, time = "futime", event = "fustat", variables =c("immune"))
  res.cat=surv_categorize(res.cut)
  
  #比较高低表达生存差异
  diff=survdiff(Surv(futime, fustat) ~ immune, data =res.cat)
  pValue=1-pchisq(diff$chisq, df=1)
  if(pValue<0.05){
    outVector=cbind(immune, res.cut$cutpoint[1], pValue)
    outTab=rbind(outTab,outVector)
    if(pValue<0.001){
      pValue="p<0.001"
    }else{
      pValue=paste0("p=",sprintf("%.03f",pValue))
    }
    
    #绘制生存曲线
    fit=survfit(Surv(futime, fustat) ~ immune, data = res.cat)
    surPlot=ggsurvplot(fit,
                       data=res.cat,
                       pval=pValue,
                       pval.size=6,
                       legend.title=immune,
                       legend.labs=c("high","low"),
                       xlab="Time(years)",
                       break.time.by=1,
                       palette=c("red", "blue"),
                       conf.int=F,
                       surv.median.line="hv",
                       risk.table=F,
                       risk.table.title="",
                       risk.table.height=.25)
    #输出图形
    pdf(file=paste0("Sur.", immune, ".pdf"), onefile = FALSE, width = 4, height = 3.5)
    print(surPlot)
    dev.off()
  }
}
#输出免疫功能和p值表格文件
write.table(outTab,file="ssGSEA_survival.result.txt",sep="\t",row.names=F,quote=F)


####################
library(ComplexHeatmap)
riskFile="risk.all.txt"      #风险文件
cliFile="clinical_original_heatmap.txt"        #临床数据文件

#读取风险文件
risk=read.table(riskFile, header=T, sep="\t", check.names=F, row.names=1)
risk=risk[order(risk$riskScore),] 

#读取临床数据文件
cli=read.table(cliFile,sep="\t",header=T,check.names=F,row.names=1)
row.names(cli) = substring(row.names(cli), 1, 12)

#合并数据
samSample=intersect(row.names(risk), row.names(cli))
risk=risk[samSample,"risk",drop=F]
cli=cli[samSample,,drop=F]
rt=cbind(cli, risk)

#临床相关性分析，得到显著性标记
sigVec=c()
for(clinical in colnames(rt[,1:(ncol(rt)-1)])){
  data=rt[c("risk", clinical)]
  colnames(data)=c("risk", "clinical")
  data=data[(data[,"clinical"]!="unknow"),]
  tableStat=table(data)
  stat=chisq.test(tableStat)
  pvalue=stat$p.value
  Sig=ifelse(pvalue<0.001,"***",ifelse(pvalue<0.01,"**",ifelse(pvalue<0.05,"*","")))
  sigVec=c(sigVec, paste0(clinical, Sig))
  #print(tableStat)
  #print(paste(clinical, pvalue, Sig, sep="\t"))
}
sigVec=c(sigVec, "risk")
colnames(rt)=sigVec
rt$risk=factor(rt$risk, levels=c("low","high"))

#定义热图注释的颜色
#rt=rt[apply(rt,1,function(x)any(is.na(match('unknow',x)))),,drop=F]
bioCol=c("#0066FF","#FF9900","#FF0000","#ed1299", "#0dbc21", "#246b93", "#cc8e12", "#d561dd", "#c93f00", 
         "#ce2523", "#f7aa5d", "#9ed84e", "#39ba30", "#6ad157", "#373bbf", "#a1ce4c", "#ef3bb6", "#d66551",
         "#1a918f", "#7149af", "#ff66fc", "#2927c4", "#57e559" ,"#8e3af4" ,"#f9a270" ,"#22547f", "#db5e92",
         "#4aef7b", "#e86502",  "#99db27", "#e07233", "#8249aa","#cebb10", "#03827f", "#931635", "#ff523f",
         "#edd05e", "#6f25e8", "#0dbc21", "#167275", "#280f7a", "#6373ed", "#5b910f" ,"#7b34c1" ,"#0cf29a" ,"#d80fc1",
         "#dd27ce", "#07a301", "#ddd53e",  "#391c82", "#2baeb5","#925bea", "#09f9f5",  "#63ff4f")
colorList=list()
j=0
for(cli in colnames(rt[,1:(ncol(rt)-1)])){
  cliLength=length(levels(factor(rt[,cli])))
  cliCol=bioCol[(j+1):(j+cliLength)]
  j=j+cliLength
  names(cliCol)=levels(factor(rt[,cli]))
  cliCol["unknow"]="grey75"
  colorList[[cli]]=cliCol
}
colorList[["risk"]]=c("low"="blue", "high"="red")

#绘制热图
ha=HeatmapAnnotation(df=rt, col=colorList)
zero_row_mat=matrix(nrow=0, ncol=nrow(rt))
Hm=Heatmap(zero_row_mat, top_annotation=ha)

#输出热图
pdf(file="heatmap_clinical.pdf", width=7, height=5)
draw(Hm, merge_legend=TRUE, heatmap_legend_side="bottom", annotation_legend_side="bottom")
dev.off()

##############cliRisk
library(RColorBrewer)         #???ð?
cliFile="clinical_stage.txt"        #?ٴ??????ļ?
riskFile="risk.all.txt"      #?????ļ?

#???忨?????麯??
ChischisqTest <- function(tabledata){
  ct = chisq.test(tabledata)
  ct.pvalue = ct$p.value
  ct.pvalue = ifelse(ct.pvalue<0.001, 0.001, round(ct.pvalue,3))
}

#???????Ƴ????κ???
rect2text <- function(x1,y1,x2,y2,text,rect.col,text.cex,text.col="white",...){
  rect(x1,y1,x2,y2,col=rect.col,border=NA,...)
  text((x1+x2)/2,(y1+y2)/2,text,cex=text.cex,col=text.col,...)
}

#??ȡ?????ļ?
clinical.data <- read.table(cliFile, header=T, sep="\t", check.names=F)
risk.data <- read.table(riskFile, header=T, sep="\t", check.names=F)
colnames(clinical.data)[1] = colnames(risk.data)[1] = "id"

clinical.data$id = substring(clinical.data$id , 1, 12)

merge.data=merge(clinical.data, risk.data, by="id")
cliName=colnames(merge.data)[2]
colnames(merge.data)[2]="Clinical"

#???????飬?۲??ٴ???״?ڸߵͷ?????֮???Ƿ????в???
groups = sort(unique(merge.data$Clinical))
groups.table = table(merge.data$Clinical)
groups.num = length(groups)
samples.num = nrow(merge.data)
groups.lownum = sum(merge.data$risk=="low")
groups.highnum = sum(merge.data$risk=="high")
pergrouptable = table(merge.data$Clinical, merge.data$risk)
ct.pvalue = ChischisqTest(pergrouptable)

#ͼ??????????ɫ????
xlim1=0; xlim2=samples.num; ylim1=1; ylim2=10
space = dist.up = 0.1
space.x = 1/100*xlim2
groups.col = col = colorRampPalette(brewer.pal(9, "Paired"))(groups.num)
high_low.col = c(rgb(235/255,116/255,106/255),rgb(30/255,181/255,184/255))
bottom.unitwidth = xlim2 / (groups.num+1+1.3)
bottom.left.width = bottom.unitwidth*1.3

#????ͼ??
pdf(file="cliRisk.pdf", width=10, height=7)
plot(1,type="n",xlim=c(xlim1,xlim2),ylim=c(ylim1,ylim2),axes=F,xlab="",ylab="")

#???Ʊ?ͷ????
header.text.cex = 1.5
header.text = gettextf("%s TARGET patients",samples.num)
header.text.width = strwidth(header.text,cex=header.text.cex)
arrows.len = (xlim2 - header.text.width - space.x*2)/2
text(xlim2/2,9.5,header.text,cex=header.text.cex,font=2)
arrows(0,9.5,arrows.len,9.5,code=1,lwd=3,length=0.2)
arrows(xlim2-arrows.len,9.5,xlim2,9.5,code=2,lwd=3,length=0.2)
rect2text(x1=0,y1=4.5+space,x2=bottom.left.width,y2=7-space,text.cex=1.2,text = 
            "risk\n groups",rect.col=rgb(64/255,109/255,181/255),text.col="white",font=2)
#draw bottom header
bottom.header.text = paste0(cliName, " group (n=" , samples.num, ")")
rect2text(x1=bottom.left.width+space.x,y1=6+space/2,x2=xlim2,y2=7-space,text.cex=1.2,
          text= bottom.header.text,rect.col=rgb(64/255,109/255,181/255),text.col="white",font=2)

#???????ߵķ??շ???
#draw bottom left 2
bottom.left2.text = gettextf("risk-low\n(n=%s)",groups.lownum)
rect2text(x1=0,y1=3+space/2,x2=bottom.left.width,y2=4.5-space/2,text.cex=1.2,text= 
            bottom.left2.text,rect.col=high_low.col[2],text.col="white",font=2)
#draw bottom left 3
bottom.left3.text = gettextf("risk-high\n(n=%s)",groups.highnum)
rect2text(x1=0,y1=1.5+space/2,x2=bottom.left.width,y2=3-space/2,text.cex=1.2,text= 
            bottom.left3.text,rect.col=high_low.col[1],text.col="white",font=2)

#?????ٴ???״?ĳ?????
start = 0
for(i in 1:length(groups.table)){
  end = groups.table[i]+start
  namesi = names(groups.table)[i]
  # up rect
  rect2text(x1=start,y1=8+space,x2=end,y2=9-space,text.cex=1.1,text= namesi, 
            rect.col=groups.col[i],text.col="white")
  merge.datai = merge.data[merge.data$Clinical==namesi,,drop=F]
  high.num = sum(merge.datai$risk=="high")
  low.num = sum(merge.datai$risk=="low")
  # middle low rect
  rect(start,7+dist.up,start+low.num,8-dist.up,col=high_low.col[2],border=NA)
  # middle high rect
  rect(start+low.num,7+dist.up,end,8-dist.up,col=high_low.col[1],border=NA)
  # bottom 1
  bottom.starti = bottom.left.width+(i-1)* bottom.unitwidth
  bottom.endi = bottom.starti+bottom.unitwidth
  subheader.text = gettextf("%s\n(n=%s, %s)",namesi,nrow(merge.datai),paste0(round(nrow(merge.datai)/samples.num*100),"%"))
  rect2text(x1=bottom.starti+space.x,y1=4.5+space,x2=bottom.endi,y2=6-space,text.cex=1.1,text= subheader.text,rect.col=groups.col[i],text.col="white")
  # bottom 2
  low.texti = gettextf("%s(%s)",low.num,paste0(round(low.num/groups.lownum*100),"%"))
  rect2text(x1=bottom.starti+space.x,y1=3+space/2,x2=bottom.endi,y2=4.5-space/2,text.cex=1.1,text= low.texti,rect.col="grey90",text.col="black")
  # bottom 3
  high.texti = gettextf("%s(%s)",high.num,paste0(round(high.num/groups.highnum*100),"%"))
  rect2text(x1=bottom.starti+space.x,y1=1.5+space/2,x2=bottom.endi,y2=3-space/2,text.cex=1.1,text= high.texti,rect.col="grey70",text.col="black")
  start = end
}

#????pvalue?ĸ???
rect2text(x1=bottom.endi+space.x,y1=4.5+space,x2=xlim2,y2=6-space,text.cex=1.1,text= "P-value",rect.col="grey70",text.col="black",font=3)
rect2text(x1=bottom.endi+space.x,y1=1.5+space/2,x2=xlim2,y2=4.5-space/2,text.cex=1.1,text= ct.pvalue,rect.col="grey70",text.col="black")

#?????μ??ϱ߿?
rect(0,8+space,xlim2,9-space,lwd=2,border="grey30")
rect(0,7+space,xlim2,8-space,lwd=2,border="grey30")
rect(0,1.5+space/2,xlim2,7-space,lwd=2,border="grey30")

#????ͼ??
legend("bottom",legend=c("risk-low","risk-high"),col=rev(high_low.col),bty="n",ncol=2,pch=15,pt.cex=1.3,cex=1.3)
dev.off()

#################immSubtype.pdf
riskFile="risk.all.txt"                          #风险输入文件
subtypeFile="Subtype_Immune_Model_Based.txt"      #免疫分型文件

#定义卡方检验函数
ChischisqTest <- function(tabledata){
  ct = chisq.test(tabledata)
  ct.pvalue = ct$p.value
  ct.pvalue = ifelse(ct.pvalue<0.001,0.001,round(ct.pvalue,3))
}

#定义绘制长方形函数
rect2text <- function(x1,y1,x2,y2,text,rect.col,text.cex,text.col="white",...){
  rect(x1,y1,x2,y2,col=rect.col,border=NA,...)
  text((x1+x2)/2,(y1+y2)/2,text,cex=text.cex,col=text.col,...)
}

#读取风险文件
risk=read.table(riskFile, header=T, sep="\t", check.names=F, row.names=1)

#读取免疫分型文件
subtype=read.table(subtypeFile, header=T, sep="\t", check.names=F, row.names=1)
rownames(subtype)=gsub("(.*?)\\-(.*?)\\-(.*?)\\-.*", "\\1\\-\\2\\-\\3", rownames(subtype))

#样品取交集
sameSample=intersect(row.names(subtype), row.names(risk))
subtype=subtype[sameSample,]
subtype=gsub(".+Immune |\\)","",subtype)
risk=risk[sameSample,]
data=cbind(subtype, as.data.frame(risk))
typeTab=table(data$subtype)
typeName=names(typeTab[typeTab>6])
merge.data=data[which(data[,"subtype"] %in% typeName),]
cliName=colnames(merge.data)[1]
colnames(merge.data)[1]="Clinical"

#卡方检验，观察免疫分型在高低风险组之间是否具有差异
groups = sort(unique(merge.data$Clinical))
groups.table = table(merge.data$Clinical)
groups.num = length(groups)
samples.num = nrow(merge.data)
groups.lownum = sum(merge.data$risk=="low")
groups.highnum = sum(merge.data$risk=="high")
pergrouptable = table(merge.data$Clinical, merge.data$risk)
ct.pvalue = ChischisqTest(pergrouptable)

#图形坐标和颜色设置
xlim1=0; xlim2=samples.num; ylim1=1; ylim2=10
space = dist.up = 0.1
space.x = 1/100*xlim2
groups.col = col = colorRampPalette(brewer.pal(9, "Paired"))(groups.num)
high_low.col = c(rgb(235/255,116/255,106/255),rgb(30/255,181/255,184/255))
bottom.unitwidth = xlim2 / (groups.num+1+1.3)
bottom.left.width = bottom.unitwidth*1.3

#保存图形
pdf(file="immSubtype.pdf", width=10, height=7)
plot(1,type="n",xlim=c(xlim1,xlim2),ylim=c(ylim1,ylim2),axes=F,xlab="",ylab="")

#绘制图形的表头
header.text.cex = 1.5
header.text = gettextf("%s TCGA patients",samples.num)
header.text.width = strwidth(header.text,cex=header.text.cex)
arrows.len = (xlim2 - header.text.width - space.x*2)/2
text(xlim2/2,9.5,header.text,cex=header.text.cex,font=2)
arrows(0,9.5,arrows.len,9.5,code=1,lwd=3,length=0.2)
arrows(xlim2-arrows.len,9.5,xlim2,9.5,code=2,lwd=3,length=0.2)
rect2text(x1=0,y1=4.5+space,x2=bottom.left.width,y2=7-space,text.cex=1.2,text = 
            "risk\n groups",rect.col=rgb(64/255,109/255,181/255),text.col="white",font=2)
#draw bottom header
bottom.header.text = paste0(cliName, " group (n=" , samples.num, ")")
rect2text(x1=bottom.left.width+space.x,y1=6+space/2,x2=xlim2,y2=7-space,text.cex=1.2,
          text= bottom.header.text,rect.col=rgb(64/255,109/255,181/255),text.col="white",font=2)

#绘制左边的风险分组
#draw bottom left 2
bottom.left2.text = gettextf("risk-low\n(n=%s)",groups.lownum)
rect2text(x1=0,y1=3+space/2,x2=bottom.left.width,y2=4.5-space/2,text.cex=1.2,text= 
            bottom.left2.text,rect.col=high_low.col[2],text.col="white",font=2)
#draw bottom left 3
bottom.left3.text = gettextf("risk-high\n(n=%s)",groups.highnum)
rect2text(x1=0,y1=1.5+space/2,x2=bottom.left.width,y2=3-space/2,text.cex=1.2,text= 
            bottom.left3.text,rect.col=high_low.col[1],text.col="white",font=2)

#绘制临床性状的长方形
start = 0
for(i in 1:length(groups.table)){
  end = groups.table[i]+start
  namesi = names(groups.table)[i]
  # up rect
  rect2text(x1=start,y1=8+space,x2=end,y2=9-space,text.cex=1.1,text= namesi, 
            rect.col=groups.col[i],text.col="white")
  merge.datai = merge.data[merge.data$Clinical==namesi,,drop=F]
  high.num = sum(merge.datai$risk=="high")
  low.num = sum(merge.datai$risk=="low")
  # middle low rect
  rect(start,7+dist.up,start+low.num,8-dist.up,col=high_low.col[2],border=NA)
  # middle high rect
  rect(start+low.num,7+dist.up,end,8-dist.up,col=high_low.col[1],border=NA)
  # bottom 1
  bottom.starti = bottom.left.width+(i-1)* bottom.unitwidth
  bottom.endi = bottom.starti+bottom.unitwidth
  subheader.text = gettextf("%s\n(n=%s, %s)",namesi,nrow(merge.datai),paste0(round(nrow(merge.datai)/samples.num*100),"%"))
  rect2text(x1=bottom.starti+space.x,y1=4.5+space,x2=bottom.endi,y2=6-space,text.cex=1.1,text= subheader.text,rect.col=groups.col[i],text.col="white")
  # bottom 2
  low.texti = gettextf("%s(%s)",low.num,paste0(round(low.num/groups.lownum*100),"%"))
  rect2text(x1=bottom.starti+space.x,y1=3+space/2,x2=bottom.endi,y2=4.5-space/2,text.cex=1.1,text= low.texti,rect.col="grey90",text.col="black")
  # bottom 3
  high.texti = gettextf("%s(%s)",high.num,paste0(round(high.num/groups.highnum*100),"%"))
  rect2text(x1=bottom.starti+space.x,y1=1.5+space/2,x2=bottom.endi,y2=3-space/2,text.cex=1.1,text= high.texti,rect.col="grey70",text.col="black")
  start = end
}

#绘制pvalue的长方形
rect2text(x1=bottom.endi+space.x,y1=4.5+space,x2=xlim2,y2=6-space,text.cex=1.1,text= "P-value",rect.col="grey70",text.col="black",font=3)
rect2text(x1=bottom.endi+space.x,y1=1.5+space/2,x2=xlim2,y2=4.5-space/2,text.cex=1.1,text= ct.pvalue,rect.col="grey70",text.col="black")

#长方形加上边框
rect(0,8+space,xlim2,9-space,lwd=2,border="grey30")
rect(0,7+space,xlim2,8-space,lwd=2,border="grey30")
rect(0,1.5+space/2,xlim2,7-space,lwd=2,border="grey30")

#绘制图例
legend("bottom",legend=c("risk-low","risk-high"),col=rev(high_low.col),bty="n",ncol=2,pch=15,pt.cex=1.3,cex=1.3)
dev.off()

##################TIDE
library(limma)
library(ggpubr)
tideFile="TIDE.txt"          #TIDE文件
riskFile="risk.all.txt"     #风险文件

#读取TIDE数据
tide=read.table(tideFile, header=T, sep="\t", check.names=F, row.names=1)
group=sapply(strsplit(row.names(tide),"\\-"), "[", 4)
group=sapply(strsplit(group,""), "[", 1)
group=gsub("2", "1", group)
tide=tide[group==0,]
row.names(tide)=gsub("(.*?)\\-(.*?)\\-(.*?)\\-.*", "\\1\\-\\2\\-\\3", row.names(tide))
tide=avereps(tide)

#读取风险数据文件
risk=read.table(riskFile, header=T, sep="\t", check.names=F, row.names=1)

#合并数据
sameSample=intersect(row.names(tide), row.names(risk))
tide=tide[sameSample, , drop=F]

risk=risk[sameSample, "risk", drop=F]
data=cbind(tide, risk)

#设置比较组
data$risk=ifelse(data$risk=="high", "High-risk", "Low-risk")
group=levels(factor(data$risk))
data$risk=factor(data$risk, levels=c("Low-risk", "High-risk"))
group=levels(factor(data$risk))
comp=combn(group,2)
my_comparisons=list()
for(i in 1:ncol(comp)){my_comparisons[[i]]<-comp[,i]}

#对tide打分进行循环,分别绘制小提琴图
for(i in colnames(data)[1:(ncol(data)-1)]){
  gg1=ggviolin(data, x="risk", y=i, fill = "risk", 
               xlab="", ylab=i,
               palette=c("#0066FF","#FF0000"),
               legend.title="risk",
               add = "boxplot", add.params = list(fill="white"))+ 
    stat_compare_means(comparisons = my_comparisons,symnum.args=list(cutpoints = c(0, 0.001, 0.01, 0.05, 1), symbols = c("***", "**", "*", "ns")),label = "p.signif")
  
  pdf(file=paste0("TIDE_violin.", i, ".pdf"), width=3.5, height=4)
  print(gg1)
  dev.off()
}

###########ROC
expFile="Group_symbol_FPKM.txt"         #表达数据文件
#expFile="symbol.OV.txt"         #表达数据文件
geneFile="TISgene.txt"       #TIS基因列表文件
riskFile="risk.all.txt"     #风险文件
tideFile="TIDE.txt"          #TIDE打分文件

#读取输入文件
rt=read.table(expFile, header=T, sep="\t", check.names=F)
rt=as.matrix(rt)
rownames(rt)=rt[,1]
exp=rt[,2:ncol(rt)]
dimnames=list(rownames(exp), colnames(exp))
data=matrix(as.numeric(as.matrix(exp)), nrow=nrow(exp), dimnames=dimnames)
data=avereps(data)

#提取TIS基因表达量
geneRT=read.table(geneFile, header=F, sep="\t", check.names=F)
sameGene=intersect(as.vector(geneRT[,1]), row.names(data))
geneExp=data[sameGene,]
logData=log2(geneExp+1)
TISscore=colMeans(logData)

#读取TIDE打分文件
TIDEscore=read.table(tideFile, header=T, sep="\t", check.names=F, row.names=1)

row.names(TIDEscore)= substring(row.names(TIDEscore), 1, 15)

sameSample=intersect(row.names(TIDEscore), names(TISscore))
score=cbind(TIDEscore[sameSample,,drop=F], TIS=TISscore[sameSample])
score=score[,c("TIDE","TIS")]

#去除正常样品
group=sapply(strsplit(row.names(score),"\\-"), "[", 4)
group=sapply(strsplit(group,""), "[", 1)
group=gsub("2", "1", group)
score=score[group==0,]
row.names(score)=gsub("(.*?)\\-(.*?)\\-(.*?)\\-.*", "\\1\\-\\2\\-\\3", row.names(score))
score=avereps(score)

#读取风险数据文件
risk=read.table(riskFile, header=T, sep="\t", check.names=F, row.names=1)
sameSample=intersect(row.names(score), row.names(risk))
score=score[sameSample, , drop=F]
risk=risk[sameSample, c("futime","fustat","riskScore"), drop=F]
rt=cbind(risk, score)

######绘制1 2 3年的ROC曲线######
bioCol=rainbow(ncol(rt)-2, s=0.9, v=0.9)
ROC_rt=timeROC(T=risk$futime,delta=risk$fustat,
               marker=risk$riskScore,cause=1,
               weighting='aalen',
               times=c(1,2,3),ROC=TRUE)
pdf(file="ROC_ALL.pdf", width=4.5, height=4.5)
plot(ROC_rt,time=1,col=bioCol[1],title=FALSE,lwd=2)
plot(ROC_rt,time=2,col=bioCol[2],add=TRUE,title=FALSE,lwd=2)
plot(ROC_rt,time=3,col=bioCol[3],add=TRUE,title=FALSE,lwd=2)
legend('bottomright',
       c(paste0('AUC at 1 years: ',sprintf("%.03f",ROC_rt$AUC[1])),
         paste0('AUC at 2 years: ',sprintf("%.03f",ROC_rt$AUC[2])),
         paste0('AUC at 3 years: ',sprintf("%.03f",ROC_rt$AUC[3]))),
       col=bioCol[1:3], lwd=2, bty = 'n')
dev.off()

######绘制模型比较的ROC曲线######
predictTime=5     #定义预测年限
aucText=c()
pdf(file="multiROC_TIDE.pdf", width=4.5, height=4.5)
#绘制风险得分的ROC曲线
i=3
ROC_rt=timeROC(T=risk$futime,
               delta=risk$fustat,
               marker=risk$riskScore, cause=1,
               weighting='aalen',
               times=c(predictTime),ROC=TRUE)
plot(ROC_rt, time=predictTime, col=bioCol[i-2], title=FALSE, lwd=2)
aucText=c(paste0("Risk", ", AUC=", sprintf("%.3f",ROC_rt$AUC[2])))
abline(0,1)
#对TIS打分和TIDE打分进行ROC曲线的绘制
for(i in 4:ncol(rt)){
  ROC_rt=timeROC(T=rt$futime,
                 delta=rt$fustat,
                 marker=rt[,i], cause=1,
                 weighting='aalen',
                 times=c(predictTime),ROC=TRUE)
  plot(ROC_rt, time=predictTime, col=bioCol[i-2], title=FALSE, lwd=2, add=TRUE)
  aucText=c(aucText, paste0(colnames(rt)[i],", AUC=",sprintf("%.3f",ROC_rt$AUC[2])))
}
#绘制图例，得到ROC曲线下的面积
legend("bottomright", aucText,lwd=2,bty="n",col=bioCol[1:(ncol(rt)-1)])
dev.off()

#######################
##########GSVA
load("G:\\新课程\\小丫画图\\GSVA\\hallmark.gs.RData")
library(GSVA)
library(limma)
library(GSEABase)

rt=read.table("Group_symbol_FPKM.txt",sep="\t",header=T,check.names=F)
rt <- as.matrix(rt)
rownames(rt)=rt[,1]
exp=rt[,2:ncol(rt)]

dimnames=list(rownames(exp),colnames(exp))
gsym.expr=matrix(as.numeric(as.matrix(exp)),nrow=nrow(exp),dimnames=dimnames)

head(gsym.expr)
gsva_es <- gsva(as.matrix(gsym.expr), gs)
write.csv(gsva_es, "gsva_out.csv", quote = F)
# differential analysis
logFCcutoff=0.0001
adjPvalueCutoff=0.05

group_list <- data.frame(sample = colnames(gsva_es), group = c(rep("Nonmetastasis", nonmetastasis), rep("Metastasis", metastasis)))
head(group_list)

# 设置对比
design <- model.matrix(~ 0 + factor(group_list$group))
colnames(design) <- levels(factor(group_list$group))
rownames(design) <- colnames(gsva_es)

# 构建差异比较矩阵
contrast.matrix <- makeContrasts(Nonmetastasis, levels = design)

# 差异分析，b vs. a
fit <- lmFit(gsva_es, design)
fit2 <- contrasts.fit(fit, contrast.matrix)
fit2 <- eBayes(fit2)
x <- topTable(fit2, coef = 1, n = Inf, adjust.method = "BH", sort.by = "P")
head(x)

#把通路的limma分析结果保存到文件
write.csv(x, "gsva_limma.csv", quote = F)

#输出t值，用做FigureYa39bar的输入数据
pathway <- str_replace(row.names(x), "HALLMARK_", "")
df <- data.frame(ID = pathway, score = -x$t)
write.csv(df, "easy_input2_for39bar.csv", quote = F, row.names = F)

df <- read.csv("easy_input2_for39bar.csv")
head(df)

#按照score的值分组
cutoff <- 2
df$group <- cut(df$score, breaks = c(-Inf, -cutoff, cutoff, Inf),labels = c(1,2,3))

#按照score排序
sortdf <- df[order(df$score),]
sortdf$ID <- factor(sortdf$ID, levels = sortdf$ID)
head(sortdf)

pdf("gsva.pdf", width = 9, height = 12)
ggplot(sortdf, aes(ID, score, fill = group)) + geom_bar(stat = 'identity') + 
  coord_flip() + 
  scale_fill_manual(values = c("#00AFBB", 'snow3', "#E7B800"), guide = FALSE) + 
  
  #画2条虚线
  geom_hline(yintercept = c(-cutoff,cutoff), 
             color="white",
             linetype = 2, #画虚线
             size = 0.3) + #线的粗细
  
  #写label
  geom_text(data = subset(df, score > 0),
            aes(x=ID, y= -0.1, label= paste0(" ", ID), color = group),#bar跟坐标轴间留出间隙
            size = 3, #字的大小
            hjust = "outward" ) +  #字的对齐方式
  geom_text(data = subset(df, score < 0),
            aes(x=ID, y= 0.1, label=ID, color = group),
            size = 3, hjust = "inward") +  
  scale_colour_manual(values = c("black","snow3","black"), guide = FALSE) +
  
  xlab("") +ylab("t value of GSVA score")+
  theme_bw() + #去除背景色
  theme(panel.grid =element_blank()) + #去除网格线
  theme(panel.border = element_rect(size = 0.6)) + #边框粗细
  theme(axis.line.y = element_blank(), axis.ticks.y = element_blank(), axis.text.y = element_blank()) #去除y轴
dev.off()

######vol
#输出t值，用做FigureYa39bar的输入数据
pathway <- str_replace(row.names(x), "HALLMARK_", "")
rownames(x) <- pathway
allDiff=x
allDiff$logFC=-allDiff$logFC
plot_mode <- "advanced" #酷炫版
logFCcut <- 0.01 #log2-foldchange
pvalCut <- 0.05 #P.value
adjPcut <- 0.05 #adj.P.value
#for advanced mode
logFCcut2 <- 0.05
logFCcut3 <- 0.10
pvalCut2 <- 0.01
pvalCut3 <- 0.001
#置x，y軸的最大最小位置
xmin <- (range(allDiff$logFC)[1]- (range(allDiff$logFC)[1]+ 0.6))
xmax <- (range(allDiff$logFC)[1]+ (0.6-range(allDiff$logFC)[1]))
ymin <- 0
ymax <- 35
# 基因名的颜色，需大于等于pathway的数量，这里自定义了足够多的颜色
mycol <- c("darkgreen","chocolate4","blueviolet","#223D6C","#D20A13","#088247","#58CDD9","#7A142C","#5D90BA","#431A3D","#91612D","#6E568C","#E0367A","#D8D155","#64495D","#7CC767")
###########plot
if (plot_mode == "classic"){
  # 簡單的setting for color
  allDiff$color_transparent <- ifelse((allDiff$P.Value < pvalCut & allDiff$logFC > logFCcut), "red", ifelse((allDiff$P.Value < pvalCut & allDiff$logFC < -logFCcut), "blue","grey"))
  # 簡單的setting for size
  size <- ifelse((allDiff$P.Value < pvalCut & abs(allDiff$logFC) > logFCcut), 4, 2)
} else if (plot_mode == "advanced") {
  # 複雜的的setting for color
  n1 <- length(allDiff[, 1])
  cols <- rep("grey", n1)
  names(cols)<- rownames(allDiff)
  #不同阈值的点的颜色
  cols[allDiff$P.Value < pvalCut & allDiff$logFC >logFCcut]<- "#FB9A99"
  cols[allDiff$P.Value < pvalCut2 & allDiff$logFC > logFCcut2]<- "#ED4F4F"
  cols[allDiff$P.Value < pvalCut & allDiff$logFC < -logFCcut]<- "#B2DF8A"
  cols[allDiff$P.Value < pvalCut2 & allDiff$logFC < -logFCcut2]<- "#329E3F"
  color_transparent <- adjustcolor(cols, alpha.f = 0.5)
  allDiff$color_transparent <- color_transparent
  # 複雜的的setting for size
  n1 <- length(allDiff[, 1])
  size <- rep(1, n1)
  #不同阈值的点的大小
  size[allDiff$P.Value < pvalCut & allDiff$logFC > logFCcut]<- 1
  size[allDiff$P.Value < pvalCut2 & allDiff$logFC > logFCcut2]<- 2
  size[allDiff$P.Value < pvalCut3 & allDiff$logFC > logFCcut3]<- 3
  size[allDiff$P.Value < pvalCut & allDiff$logFC < -logFCcut]<- 1
  size[allDiff$P.Value < pvalCut2 & allDiff$logFC < -logFCcut2]<- 2
  size[allDiff$P.Value < pvalCut3 & allDiff$logFC < -logFCcut3]<- 3
} else {
  stop("Unsupport mode")
}
# Construct the plot object
p1 <- ggplot(data=allDiff, aes(logFC, -log10(P.Value))) +
  geom_point(alpha = 0.6, size = size, colour = allDiff$color_transparent) +
  labs(allDiff=bquote(~Log[2]~"(fold change)"), y=bquote(~-Log[10]~italic("P-value")), title="") +
  ylim(c(ymin,ymax)) +
  #scale_x_continuous(
  # breaks = c(-10, -5, -logFCcut, 0, logFCcut, 5, 10), #刻度线的位置
  #labels = c(-10, -5, -logFCcut, 0, logFCcut, 5, 10),
  #limits = c(-11, 11) #x轴范围，两侧对称才好看
  #) +
  #或用下面这行：
  xlim(c(xmin, xmax)) +
  #画阈值分界线
  geom_vline(xintercept = c(-logFCcut, logFCcut), color="grey40",
             linetype="longdash", lwd = 0.5) + #虚线的形状和粗细
  geom_hline(yintercept = -log10(pvalCut), color="grey40",
             linetype="longdash", lwd = 0.5) +
  theme_bw(base_size = 12#, base_family = "Times" #修改字体
  ) +
  theme(panel.grid=element_blank())
if (plot_mode == "advanced") {
  p1 <- p1 +
    geom_vline(xintercept = c(-logFCcut2, logFCcut2), color="grey40",
               linetype="longdash", lwd = 0.5) +
    geom_hline(yintercept = -log10(pvalCut2), color="grey40",
               linetype="longdash", lwd = 0.5)
}

pdf(file="vol_HM.pdf", width = 5,height =5)
p1
dev.off()

##########heatmap
diff <- topTable(fit2, coef = 1, n = Inf, adjust.method = "BH", sort.by = "P", p.value=adjPvalueCutoff)

diffName=row.names(diff)

write.table(diff,file="diff_HM.xls",sep="\t",quote=F,col.names=F)
hmExp=gsva_es[diffName,]
hmExp=rbind(id=colnames(hmExp),hmExp)
write.table(hmExp,file="heatmap_HM.txt",sep="\t",quote=F,col.names=F)

rt=gsva_es

library(pheatmap)
#Type=c(rep("normal",nonmetastasis),rep("tumor",metastasis))
Type=c(rep("Primary tumor",nonmetastasis),rep("Metastatic tumor",metastasis))
#Type=c(rep("Primary tumor",nonmetastasis),rep("Bone metastatic tumor",metastasis))
#Type=c(rep("non-metastasis",nonmetastasis),rep("metastasis",metastasis))
#Type=c(rep("primarytumor",nonmetastasis),rep("new_tumor_event",metastasis))
names(Type)=colnames(rt)
Type=as.data.frame(Type)
detach("package:ComplexHeatmap", unload=TRUE)
plotdata = t(rt)

# rainbow是R的一个函数，用于产生彩虹色

E = normalizeBetweenArrays(plotdata, method="quantile")

plotdata = E

pdf(file="heatmap_HM.pdf", width = 8,height =6)
pheatmap(t(plotdata),
         annotation=Type,
         color = colorRampPalette(c("#3F007D", "white", "#E34A33"))(50),
         cluster_cols =F,
         fontsize = 8,
         show_colnames = F,
         fontsize_row=8,
         fontsize_col=4)
dev.off()


#####################分别对不同cluster构建调控网络
gene=read.table("gene_new.txt", header=T, sep="\t", check.names=F)
setwd("J:\\metastasis_scRNA_seq\\RNA-seq\\矩阵处理\\regulation_network") 

##################
library(chromVAR)
library(Biostrings)
library(BSgenome.Hsapiens.UCSC.hg38)
library(ChIPseeker)
library(TxDb.Hsapiens.UCSC.hg38.knownGene)
library(clusterProfiler)
library(org.Hs.eg.db)
library(org.Rn.eg.db)
library(ggplot2)
library(enrichplot)
library(karyoploteR)
library(limma)
library(GOplot)
library(ggnewscale)

genes=as.vector(as.vector(gene[,1]))
entrezIDs <- mget(genes, org.Hs.egSYMBOL2EG, ifnotfound=NA) 
entrezIDs <- as.character(entrezIDs)
out=cbind(gene[,1],gene[,2],entrezID=entrezIDs)
colnames(out)[1]="gene"
colnames(out)[2]="Cluster"
write.table(out,file="id_DEG_all.txt",sep="\t",quote=F,row.names=F)   

out0= as.data.frame(out)
out1 = out0[which(out0$Cluster%in%c("THCA1")),]
out2 = out0[which(out0$Cluster%in%c("THCA2")),]
out3 = out0[which(out0$Cluster%in%c("THCA3")),]
out4 = out0[which(out0$Cluster%in%c("THCA4","THCA5")),]

write.table(out1,file="id_DEG_1.txt",sep="\t",quote=F,row.names=F)   
write.table(out2,file="id_DEG_2.txt",sep="\t",quote=F,row.names=F)   
write.table(out3,file="id_DEG_3.txt",sep="\t",quote=F,row.names=F)   
write.table(out4,file="id_DEG_4.txt",sep="\t",quote=F,row.names=F)   

#####################cluster1
library(limma)           #???ð?
expFile="Group_symbol_FPKM.txt"      #?????????ļ?
#expFile="symbol.OV.txt"  
geneFile="id_DEG_1.txt"      #?????б??ļ?

#??ȡ?????ļ??????????ݽ??д???
rt=read.table(expFile, header=T, sep="\t", check.names=F)
rt=as.matrix(rt)
rownames(rt)=rt[,1]
exp=rt[,2:ncol(rt)]
dimnames=list(rownames(exp),colnames(exp))
data=matrix(as.numeric(as.matrix(exp)),nrow=nrow(exp),dimnames=dimnames)
data=avereps(data)
data=data[rowMeans(data)>0,]

#??ȡm6a?????ı???��
gene=read.table(geneFile, header=T, sep="\t", check.names=F)
sameGene=intersect(as.vector(gene[,1]), rownames(data))
geneExp=data[sameGene,]

#????????
out=rbind(ID=colnames(geneExp),geneExp)
write.table(out,file="key_GeneExp_cluster1.txt",sep="\t",quote=F,col.names=F)

#####################cluster2
library(limma)           #???ð?
expFile="Group_symbol_FPKM.txt"      #?????????ļ?
#expFile="symbol.OV.txt"  
geneFile="id_DEG_2.txt"      #?????б??ļ?

#??ȡ?????ļ??????????ݽ??д???
rt=read.table(expFile, header=T, sep="\t", check.names=F)
rt=as.matrix(rt)
rownames(rt)=rt[,1]
exp=rt[,2:ncol(rt)]
dimnames=list(rownames(exp),colnames(exp))
data=matrix(as.numeric(as.matrix(exp)),nrow=nrow(exp),dimnames=dimnames)
data=avereps(data)
data=data[rowMeans(data)>0,]

#??ȡm6a?????ı???��
gene=read.table(geneFile, header=T, sep="\t", check.names=F)
sameGene=intersect(as.vector(gene[,1]), rownames(data))
geneExp=data[sameGene,]

#????????
out=rbind(ID=colnames(geneExp),geneExp)
write.table(out,file="key_GeneExp_cluster2.txt",sep="\t",quote=F,col.names=F)

#####################cluster3
library(limma)           #???ð?
expFile="Group_symbol_FPKM.txt"      #?????????ļ?
#expFile="symbol.OV.txt"  
geneFile="id_DEG_3.txt"      #?????б??ļ?

#??ȡ?????ļ??????????ݽ??д???
rt=read.table(expFile, header=T, sep="\t", check.names=F)
rt=as.matrix(rt)
rownames(rt)=rt[,1]
exp=rt[,2:ncol(rt)]
dimnames=list(rownames(exp),colnames(exp))
data=matrix(as.numeric(as.matrix(exp)),nrow=nrow(exp),dimnames=dimnames)
data=avereps(data)
data=data[rowMeans(data)>0,]

#??ȡm6a?????ı???��
gene=read.table(geneFile, header=T, sep="\t", check.names=F)
sameGene=intersect(as.vector(gene[,1]), rownames(data))
geneExp=data[sameGene,]

#????????
out=rbind(ID=colnames(geneExp),geneExp)
write.table(out,file="key_GeneExp_cluster3.txt",sep="\t",quote=F,col.names=F)

#####################cluster4
library(limma)           #???ð?
expFile="Group_symbol_FPKM.txt"      #?????????ļ?
#expFile="symbol.OV.txt"  
geneFile="id_DEG_4.txt"      #?????б??ļ?

#??ȡ?????ļ??????????ݽ??д???
rt=read.table(expFile, header=T, sep="\t", check.names=F)
rt=as.matrix(rt)
rownames(rt)=rt[,1]
exp=rt[,2:ncol(rt)]
dimnames=list(rownames(exp),colnames(exp))
data=matrix(as.numeric(as.matrix(exp)),nrow=nrow(exp),dimnames=dimnames)
data=avereps(data)
data=data[rowMeans(data)>0,]

#??ȡm6a?????ı???��
gene=read.table(geneFile, header=T, sep="\t", check.names=F)
sameGene=intersect(as.vector(gene[,1]), rownames(data))
geneExp=data[sameGene,]

#????????
out=rbind(ID=colnames(geneExp),geneExp)
write.table(out,file="key_GeneExp_cluster4.txt",sep="\t",quote=F,col.names=F)

################
#########cor GSVA
setwd("J:\\metastasis_scRNA_seq\\RNA-seq\\矩阵处理\\regulation_network") 
corFilter=0.17
pvalueFilter=0.05       

TF = read.table("Key_GeneExp_cluster1.txt", row.names=1 ,header=T,sep="\t",check.names=F)  
#colnames(TF)=substring(colnames(TF), 1, 15)
immuneGene = gsva_es

sameSample=intersect(colnames(TF),colnames(immuneGene))
TF1=TF[,sameSample]
immuneGene1=immuneGene[,sameSample]


outTab=data.frame()
for(i in row.names(TF1)){
  if(sd(TF1[i,])>1){
    for(j in row.names(immuneGene1)){
      x=as.numeric(TF1[i,])
      y=as.numeric(immuneGene1[j,])
      corT=cor.test(x,y)
      cor=corT$estimate
      pvalue=corT$p.value
      if((cor>corFilter) & (pvalue<pvalueFilter)){
        outTab=rbind(outTab,cbind(TF=i,immuneGene=j,cor,pvalue,Regulation="postive"))
      }
      if((cor< -corFilter) & (pvalue<pvalueFilter)){
        outTab=rbind(outTab,cbind(TF=i,immuneGene=j,cor,pvalue,Regulation="negative"))
      }
    }
  }
}

outTab$immuneGene = str_replace(outTab$immuneGene, "HALLMARK_", "")

row.names(gsva_es) = str_replace(row.names(gsva_es), "HALLMARK_", "")

write.table(file="corResult_GSVA_cluster1.txt",outTab,sep="\t",quote=F,row.names=F) 

dim(outTab)


#########cor TF
corFilter=0.18
pvalueFilter=0.05       

TF = read.table("Key_GeneExp_cluster1.txt", row.names=1 ,header=T,sep="\t",check.names=F)  

immuneGene =read.table("Key_TF.txt", row.names=1 ,header=T,sep="\t",check.names=F)  

sameSample=intersect(colnames(TF),colnames(immuneGene))
TF1=TF[,sameSample]
immuneGene1=immuneGene[,sameSample]


outTab=data.frame()
for(i in row.names(TF1)){
  if(sd(TF1[i,])>1){
    for(j in row.names(immuneGene1)){
      x=as.numeric(TF1[i,])
      y=as.numeric(immuneGene1[j,])
      corT=cor.test(x,y)
      cor=corT$estimate
      pvalue=corT$p.value
      if((cor>corFilter) & (pvalue<pvalueFilter)){
        outTab=rbind(outTab,cbind(TF=i,immuneGene=j,cor,pvalue,Regulation="postive"))
      }
      if((cor< -corFilter) & (pvalue<pvalueFilter)){
        outTab=rbind(outTab,cbind(TF=i,immuneGene=j,cor,pvalue,Regulation="negative"))
      }
    }
  }
}
write.table(file="corResult_TF_cluster1.txt",outTab,sep="\t",quote=F,row.names=F) 

dim(outTab)


########ssgasa
corFilter=0.16
pvalueFilter=0.05   

TIMER = ssgseaScore

immuneGene = read.table("Key_GeneExp_cluster1.txt", row.names=1 ,header=T,sep="\t",check.names=F)  

sameSample=intersect(colnames(TIMER),colnames(immuneGene))
TIMER=TIMER[,sameSample]
immuneGene1=immuneGene[,sameSample]


outTab=data.frame()
for(i in row.names(TIMER)){
  if(sd(TIMER[i,])>0){
    for(j in row.names(immuneGene1)){
      x=as.numeric(TIMER[i,])
      y=as.numeric(immuneGene1[j,])
      corT=cor.test(x,y)
      cor=corT$estimate
      pvalue=corT$p.value
      if((cor>corFilter) & (pvalue<pvalueFilter)){
        outTab=rbind(outTab,cbind(TF=i,immuneGene=j,cor,pvalue,Regulation="postive"))
      }
      if((cor< -corFilter) & (pvalue<pvalueFilter)){
        outTab=rbind(outTab,cbind(TF=i,immuneGene=j,cor,pvalue,Regulation="negative"))
      }
    }
  }
}
write.table(file="corResult_ssGSEA_cluster1.txt",outTab,sep="\t",quote=F,row.names=F) 

dim(outTab)


##########immune cor
riskFile="risk.all.txt"            #?????ļ?
immFile="CIBERSORT-Results.txt"     #????ϸ???????????ļ?
pFilter=0.05                        #????ϸ???????????Ĺ???????

#??ȡ????ϸ???????ļ??????????ݽ???????
immune=read.table(immFile, header=T, sep="\t", check.names=F, row.names=1)
immune=immune[immune[,"P-value"]<pFilter,]
TIMER=t(as.matrix(immune[,1:(ncol(immune)-3)]))

corFilter=0.18
pvalueFilter=0.05  

immuneGene = read.table("Key_GeneExp_cluster1.txt", row.names=1 ,header=T,sep="\t",check.names=F)  

#colnames(TIMER)=substring(colnames(TIMER), 1, 15)
sameSample=intersect(colnames(TIMER),colnames(immuneGene))
TIMER=TIMER[,sameSample]
immuneGene1=immuneGene[,sameSample]


outTab=data.frame()
for(i in row.names(TIMER)){
  if(sd(TIMER[i,])>0){
    for(j in row.names(immuneGene1)){
      x=as.numeric(TIMER[i,])
      y=as.numeric(immuneGene1[j,])
      corT=cor.test(x,y)
      cor=corT$estimate
      pvalue=corT$p.value
      if((cor>corFilter) & (pvalue<pvalueFilter)){
        outTab=rbind(outTab,cbind(TF=i,immuneGene=j,cor,pvalue,Regulation="postive"))
      }
      if((cor< -corFilter) & (pvalue<pvalueFilter)){
        outTab=rbind(outTab,cbind(TF=i,immuneGene=j,cor,pvalue,Regulation="negative"))
      }
    }
  }
}
write.table(file="corResult_CIBERSORT_cluster1.txt",outTab,sep="\t",quote=F,row.names=F) 

dim(outTab)

#########cor_RPPA
corFilter=0.26
pvalueFilter=0.05       


TF = read.table("Key_GeneExp_cluster1.txt", row.names=1 ,header=T,sep="\t",check.names=F)  

immuneGene =read.table("impute_RPPA.txt", row.names=1 ,header=T,sep="\t",check.names=F)  

colnames(TF)= substring(colnames(TF),1,15)

sameSample=intersect(colnames(TF),colnames(immuneGene))
TF1=TF[,sameSample]
immuneGene1=immuneGene[,sameSample]

outTab=data.frame()
for(i in row.names(TF1)){
  if(sd(TF1[i,])>0){
    for(j in row.names(immuneGene1)){
      x=as.numeric(TF1[i,])
      y=as.numeric(immuneGene1[j,])
      corT=cor.test(x,y)
      cor=corT$estimate
      pvalue=corT$p.value
      if((cor>corFilter) & (pvalue<pvalueFilter)){
        outTab=rbind(outTab,cbind(TF=i,immuneGene=j,cor,pvalue,Regulation="postive"))
      }
      if((cor< -corFilter) & (pvalue<pvalueFilter)){
        outTab=rbind(outTab,cbind(TF=i,immuneGene=j,cor,pvalue,Regulation="negative"))
      }
    }
  }
}
write.table(file="corResult_RPPA_cluster1.txt",outTab,sep="\t",quote=F,row.names=F) 

dim(outTab)


#######cor_all
cor1 = read.table("corResult_TF_cluster1.txt", header=T,sep="\t",check.names=F) 
cor2 = read.table("corResult_GSVA_cluster1.txt", header=T,sep="\t",check.names=F) 
cor3 = read.table("corResult_CIBERSORT_cluster1.txt", header=T,sep="\t",check.names=F) 
cor4 = read.table("corResult_ssGSEA_cluster1.txt", header=T,sep="\t",check.names=F) 
cor5 = read.table("corResult_RPPA_cluster1.txt", header=T,sep="\t",check.names=F) 


lnc = intersect(as.vector(cor1[,1]),as.vector(cor2[,1]))

lnc = intersect(lnc,as.vector(cor3[,2]))
lnc = intersect(lnc,as.vector(cor4[,2]))

write.table(file="final_cor_sig_cluster1.txt",lnc,sep="\t",quote=F,row.names = F) 

cor6=cor1[which(cor1[,1]%in%lnc),]
cor7=cor2[which(cor2[,1]%in%lnc),]

cor8=cor3[which(cor3[,2]%in%lnc),]
cor9=cor4[which(cor4[,2]%in%lnc),]
cor10=cor5[which(cor5[,1]%in%lnc),]


cor_all=rbind(cor6,cor7,cor8,cor9,cor10)
dim(cor6)
dim(cor7)
dim(cor8)
dim(cor9)
dim(cor10)

dim(cor_all)

lnc

write.table(file="cor_all_cluster1.txt",cor_all,sep="\t",quote=F,row.names=F) 

##########
##########
listgene = read.table("finallistgene_cluster1.txt", header=F) 
listpathway = read.table("finallistpathway_cluster1.txt", header=F) 
listimm= read.table("finallistimm_cluster1.txt",sep="\t", header=F) 
listssgsea= read.table("finallistssgsea_cluster1.txt", header=F) 
listRPPA= read.table("finallistRPPA_cluster1.txt",sep="\t", header=F) 

listgene= as.vector(listgene[,1])
listpathway= as.vector(listpathway[,1])
listimm= as.vector(listimm[,1])
listssgsea= as.vector(listssgsea[,1])
listRPPA= as.vector(listRPPA[,1])

rt=read.table("Group_symbol_FPKM.txt",sep="\t",header=T,check.names=F)
#rt=read.table("symbol.OV.txt",sep="\t",header=T,check.names=F)
rt <- as.matrix(rt)
rownames(rt)=rt[,1]
exp=rt[,2:ncol(rt)]

dimnames=list(rownames(exp),colnames(exp))
immuneGene=matrix(as.numeric(as.matrix(exp)),nrow=nrow(exp),dimnames=dimnames)

finalgene = immuneGene[listgene,]
finalpathway = gsva_es[listpathway,]

RPPA = read.table("impute_RPPA.txt", row.names=1 ,header=T,sep="\t",check.names=F)

finalRPPA=RPPA[listRPPA,]

riskFile="risk.all.txt"            #?????ļ?
immFile="CIBERSORT-Results.txt"     #????ϸ???????????ļ?
pFilter=0.05                        #????ϸ???????????Ĺ???????

#??ȡ????ϸ???????ļ??????????ݽ???????
immune=read.table(immFile, header=T, sep="\t", check.names=F, row.names=1)
immune=immune[immune[,"P-value"]<pFilter,]
TIMER=t(as.matrix(immune[,1:(ncol(immune)-3)]))

TIMER1 = TIMER

TIMER2 = ssgseaScore

finalcell=TIMER1[listimm,]
finalssgeas=TIMER2[listssgsea,]

colnames(finalgene)= substring(colnames(finalgene),1,15)
colnames(finalpathway)= substring(colnames(finalpathway),1,15)
colnames(finalssgeas)= substring(colnames(finalssgeas),1,15)
colnames(finalcell)= substring(colnames(finalcell),1,15)
colnames(finalRPPA)= substring(colnames(finalRPPA),1,15)

sameSample=intersect(colnames(finalgene),colnames(finalpathway))
sameSample=intersect(sameSample,colnames(finalcell))
sameSample=intersect(sameSample,colnames(finalssgeas))
sameSample=intersect(sameSample,colnames(finalRPPA))

finalgene= finalgene[,sameSample]
finalpathway= finalpathway[,sameSample]
finalcell= finalcell[,sameSample]
finalssgeas= finalssgeas[,sameSample]
finalRPPA= finalRPPA[,sameSample]

finalall=rbind(finalgene,finalpathway, finalcell, finalRPPA,finalssgeas)

#finalall=rbind(finalgene,finalpathway, finalcell,finalssgeas)


pdf("corHeatmap_all_cluster1.pdf",height=6,width=6)   
ggcorrplot(corr=cor(t(finalall)),
           type = "lower",
           lab = T,lab_size = 1.5,tl.cex = 6)
dev.off()


########final_key_list
rt=read.table("limmaTab.xls",sep="\t",header=T,check.names=F,row.names = 1)
diffExp=read.table("Group_symbol_FPKM.txt",sep="\t",header=T,check.names=F)
diffExp <- as.matrix(diffExp)
rownames(diffExp)=diffExp[,1]
exp=diffExp[,2:ncol(diffExp)]

dimnames=list(rownames(exp),colnames(exp))
diffExp=matrix(as.numeric(as.matrix(exp)),nrow=nrow(exp),dimnames=dimnames)

gene=read.table("finallistgene_cluster1.txt",sep="\t",header=F)
immuneDiffAll=rt[intersect(gene[,1],row.names(rt)),]
immuneDiffGene=intersect(gene[,1],rownames(rt))
hmExp=diffExp[immuneDiffGene,]
immuneDiffResult=immuneDiffAll[immuneDiffGene,]

immuneDiffResult=rbind(ID=colnames(immuneDiffResult),immuneDiffResult)
write.table(immuneDiffResult,file="finallistgene_diff_cluster1.xls",sep="\t",col.names=F,quote=F)

write.table(immuneDiffResult,file="J:\\TCGA_FPKM\\Cmap\\finallistgene_diff_cluster1.xls",sep="\t",col.names=F,quote=F)

immuneGeneExp=rbind(ID=colnames(hmExp),hmExp)
write.table(immuneGeneExp,file="finallistgene_geneExp_cluster1.txt",sep="\t",quote=F,col.names=F)

detach("package:ComplexHeatmap", unload=TRUE)

########
Type=c(rep("Primary tumor",nonmetastasis),rep("Metastatic tumor",metastasis))
#Type=c(rep("normal",nonmetastasis),rep("tumor",metastasis))
names(Type)=colnames(hmExp)
#hmExp=log2(hmExp+1)
Type=as.data.frame(Type)

plotdata = t(hmExp)

# rainbow是R的一个函数，用于产生彩虹色

E = normalizeBetweenArrays(plotdata, method="quantile")

plotdata = E

# rainbow是R的一个函数，用于产生彩虹色
pdf(file="heatmap_finallistgene_cluster1.pdf", width = 5,height =2.2)
pheatmap(t(plotdata), 
         annotation=Type, 
         color =colorRampPalette(c(rep("#00A087FF",3.5), "white", rep("#DC0000FF",3.5)))(50),
         cluster_cols =F,
         show_colnames = F,
         show_rownames = T,
         fontsize = 7,
         fontsize_row=8,
         fontsize_col=3)
dev.off()

####################
###########network
library(reshape2)
library(corrplot)
library(plyr)
library(igraph)

poscol <- "#FB9A99" #正相关用红色连线
negcol <- "#C6DBEF" #负相关用蓝色连线

mycol <- c("#FDBF6F", "#1F78B4", "#E31A1C", "#8C510A","#00AFBB", "#E7B800") #cluster的颜色，如果有更多类，就给更多的颜色

links=read.table("cor_all_cluster1.txt",sep="\t",header=T,check.names=F)

nodes=read.table("nodeType_cluster1.txt",sep="\t",header=T,check.names=F)

nodes=unique(nodes)

links[,2] <- str_replace(links[,2], "HALLMARK_", "")

nodes[,1] <- str_replace(nodes[,1], "HALLMARK_", "")

colnames(nodes)[2]= "type.label"
colnames(nodes)[1]= "media"

dim(links)
dim(nodes)


#利用nodes和links构建网络的input文件
net <- graph_from_data_frame(d=links, vertices=nodes, directed=T) 

#开始画图
# Generate colors based on cell clusters:
V(net)$color <- revalue(nodes$type.label,c("TF"=mycol[1],"THCA_cluster1"=mycol[2],"pathway"=mycol[3],"ssgsea"=mycol[4],"immune cell"=mycol[5],"RPPA"=mycol[6]))
E(net)$color <- revalue(links$Regulation,c("postive"=poscol,"negative"=negcol))

# Compute node degrees (#links) and use that to set node size:
# Set edge width based on weight-log10(p_value):
V(net)$label <- V(net)$media #设置标签
E(net)$arrow.mode <- 0 #不需要箭头
E(net)$edge.color <- "tomato" # tomato gray80
E(net)$width <- 1+E(net)$cor/6  #连接之间权重

pdf("network_cluster1.pdf", width = 10, height = 8.5 )
plot(net,
     #layout=layout.reingold.tilford(net,circular=T),
     layout=layout_in_circle, #按圆圈布局
     edge.curved=.2, #画弯曲的连线
     vertex.label.color= "black", #细胞名的颜色
     vertex.label.cex=1,
     vertex.label.dist= -0.1, #标签和节点的位置错开，后期还是要用AI调整
     vertex.size=6,
     edge.color=E(net)$color,cex=5)

#cluster的图例
legend("topright", #图例的位置
       c("TF", "THCA_cluster1", "pathway","ssgsea","immune cell","RPPA"),
       pch=21, col="black", pt.bg=mycol, pt.cex=3,
       cex=1.3, bty="n", ncol=1)


#连线的图例
legend("bottomright",
       c("Positive correlation with P < 0.0001", 
         "Negative correlation with P < 0.0001"),
       col = c(poscol, negcol), bty="n", 
       cex = 1, lty = 1, lwd = 5)

dev.off()

#########Cmap
#########Cmap
library(xlsx)
library(tidyverse)
library(GEOquery)
library(plyr)
library(circlize)
library(ComplexHeatmap)

options(java.parameters = "-Xmx8000m")
Sys.setenv(LANGUAGE = "en") #显示英文报错信息
options(stringsAsFactors = FALSE) #禁止chr转成factor


#CMap要求输入基因是GPL96 platform ID的形式
setwd("J:\\TCGA_FPKM\\Cmap")     
GPL96 <- getGEO("GPL96", destdir = getwd())
GPL96 <- Table(GPL96)[, c("ID", "Gene Symbol")]

pan_n <- 33
pancancertype <- c("ACC", "BLCA", "THCA", "THCA", "CHOL", "THCA", "DLBC", "THCA", "THCA", "THCA", 
                   "KICH", "THCA", "KIRP", "LAML", "LGG", "THCA", "THCA", "LUSC", "MESO", "OV",
                   "PAAD", "PCPG", "PRAD", "READ", "SARC", "SKCM", "STAD", "TGCT", "THCA", "THYM",
                   "THCA", "UCS", "UVM")
diflist <- list()

# 读取数据 拷贝finallistgene_diff.xls 处理pandif_mRNAsi.xlsx
for (i in 1:pan_n){
  print(paste0("Load ", pancancertype[i], " differentially expressed gene data"))
  difdata <- openxlsx::read.xlsx("pandif_mRNAsi.xlsx", sheet = i, colNames = TRUE) %>% 
    merge(GPL96, ., by.x = "Gene Symbol", by.y = "GeneSymbol")
  difdata$logFC <- as.numeric(difdata$logFC)
  difdata <- difdata[order(difdata$logFC, decreasing = T), ]
  diflist[[i]] <- difdata
}

names(diflist) <- pancancertype

# 输出grp文件(one gene per line)
if (!file.exists("./grpfile")){
  dir.create("./grpfile")
}
for (i in 1:pan_n){
  print(paste0(pancancertype[i], " processing"))
  tmpdata <- diflist[[i]]
  tmp_updata <- tmpdata[tmpdata$logFC > 0, ]
  tmp_downdata <- tmpdata[tmpdata$logFC < 0, ]
  # 选择差异最大的前500个基因
  if (nrow(tmp_updata) > 500){
    top500up <- tmp_updata[, "ID"][1:500]
  } else {top500up <- tmp_updata[, "ID"]}
  
  if (nrow(tmp_downdata) > 500){
    top500down <- rev(tmp_downdata[, "ID"])[1:500]
  } else {top500down <- rev(tmp_downdata[, "ID"])}
  # 写成grp格式文件
  write.table(top500up, paste0("grpfile/", pancancertype[i], "_up500.grp"),
              row.names = F, sep = "\t", quote = F, col.names = F)
  write.table(top500down, paste0("grpfile/", pancancertype[i], "_down500.grp"),
              row.names = F, sep = "\t", quote = F, col.names = F)
}

###########产生差异基因的.grp文件

difdata <- read.table("finallistgene_diff_cluster1.xls", header=T,sep="\t",check.names=F)  %>% 
  merge(GPL96, ., by.x = "Gene Symbol", by.y = "ID")
difdata$logFC <- as.numeric(difdata$logFC)
difdata <- difdata[order(difdata$logFC, decreasing = T), ]

tmpdata <- difdata
tmp_updata <- tmpdata[tmpdata$logFC > 0, ]
tmp_downdata <- tmpdata[tmpdata$logFC < 0, ]
# 选择差异最大的前500个基因
if (nrow(tmp_updata) > 500){
  top500up <- tmp_updata[, "ID"][1:500]
} else {top500up <- tmp_updata[, "ID"]}

if (nrow(tmp_downdata) > 500){
  top500down <- rev(tmp_downdata[, "ID"])[1:500]
} else {top500down <- rev(tmp_downdata[, "ID"])}
# 写成grp格式文件
write.table(top500up, "grpfile_up500.grp",
            row.names = F, sep = "\t", quote = F, col.names = F)
write.table(top500down, "grpfile_down500.grp",
            row.names = F, sep = "\t", quote = F, col.names = F)


#####获得CMap_result.xls。
# 按操作文档得到的结果
ACC_CMap_result <- xlsx::read.xlsx("CMap_result_cluster1.xls", sheetIndex = 1, header = T)
ACC_CMap_result$p <- as.numeric(ACC_CMap_result$p)
# p < 0.05 筛选具有统计学意义的化合物
ACC_CMap_sig <- na.omit(ACC_CMap_result)
ACC_CMap_sig <- ACC_CMap_sig[1:10, ]
dim(ACC_CMap_sig)

ACC_CMap_sig= cbind(rownames(ACC_CMap_sig),ACC_CMap_sig)

write.table(file="Connectivity_Map_Output_cluster1.txt",ACC_CMap_sig,sep="\t",quote=F,row.names=F) 


drug2 = read.table("Connectivity_Map_Output_cluster1.txt",sep="\t",header=T,check.names=F,row.names = 1)

drug2$cmap.name

p1<-ggplot(drug2,aes(cmap.name,enrichment,size=specificity))+
  geom_point(shape=21,aes(fill=p),position =position_dodge(0))+
  theme_minimal()+xlab(NULL)+ylab(NULL)+
  scale_size_continuous(range=c(1,8))+
  scale_fill_gradientn(colours=c("#00A087FF","#DC0000FF"),guide="legend")+
  theme(axis.text.x=element_text(angle= 30),legend.position = "bottom",legend.box = "vertical",panel.grid.major =element_blank() )
ggsave(file="Only_cluster1.pdf",height=4.4,width = 5.5)


################
#########cor GSVA
setwd("J:\\metastasis_scRNA_seq\\RNA-seq\\矩阵处理\\regulation_network") 
corFilter=0.62
pvalueFilter=0.05       

TF = read.table("Key_GeneExp_cluster2.txt", row.names=1 ,header=T,sep="\t",check.names=F)  
#colnames(TF)=substring(colnames(TF), 1, 15)
immuneGene = gsva_es

row.names(gsva_es) = str_replace(row.names(gsva_es), "HALLMARK_", "")

sameSample=intersect(colnames(TF),colnames(immuneGene))
TF1=TF[,sameSample]
immuneGene1=immuneGene[,sameSample]


outTab=data.frame()
for(i in row.names(TF1)){
  if(sd(TF1[i,])>1){
    for(j in row.names(immuneGene1)){
      x=as.numeric(TF1[i,])
      y=as.numeric(immuneGene1[j,])
      corT=cor.test(x,y)
      cor=corT$estimate
      pvalue=corT$p.value
      if((cor>corFilter) & (pvalue<pvalueFilter)){
        outTab=rbind(outTab,cbind(TF=i,immuneGene=j,cor,pvalue,Regulation="postive"))
      }
      if((cor< -corFilter) & (pvalue<pvalueFilter)){
        outTab=rbind(outTab,cbind(TF=i,immuneGene=j,cor,pvalue,Regulation="negative"))
      }
    }
  }
}
write.table(file="corResult_GSVA_cluster2.txt",outTab,sep="\t",quote=F,row.names=F) 

dim(outTab)


#########cor TF
corFilter=0.67
pvalueFilter=0.05       

TF = read.table("Key_GeneExp_cluster2.txt", row.names=1 ,header=T,sep="\t",check.names=F)  

immuneGene =read.table("Key_TF.txt", row.names=1 ,header=T,sep="\t",check.names=F)  

sameSample=intersect(colnames(TF),colnames(immuneGene))
TF1=TF[,sameSample]
immuneGene1=immuneGene[,sameSample]


outTab=data.frame()
for(i in row.names(TF1)){
  if(sd(TF1[i,])>1){
    for(j in row.names(immuneGene1)){
      x=as.numeric(TF1[i,])
      y=as.numeric(immuneGene1[j,])
      corT=cor.test(x,y)
      cor=corT$estimate
      pvalue=corT$p.value
      if((cor>corFilter) & (pvalue<pvalueFilter)){
        outTab=rbind(outTab,cbind(TF=i,immuneGene=j,cor,pvalue,Regulation="postive"))
      }
      if((cor< -corFilter) & (pvalue<pvalueFilter)){
        outTab=rbind(outTab,cbind(TF=i,immuneGene=j,cor,pvalue,Regulation="negative"))
      }
    }
  }
}
write.table(file="corResult_TF_cluster2.txt",outTab,sep="\t",quote=F,row.names=F) 

dim(outTab)


########ssgasa
corFilter=0.41
pvalueFilter=0.05   

TIMER = ssgseaScore

immuneGene = read.table("Key_GeneExp_cluster2.txt", row.names=1 ,header=T,sep="\t",check.names=F)  

sameSample=intersect(colnames(TIMER),colnames(immuneGene))
TIMER=TIMER[,sameSample]
immuneGene1=immuneGene[,sameSample]


outTab=data.frame()
for(i in row.names(TIMER)){
  if(sd(TIMER[i,])>0){
    for(j in row.names(immuneGene1)){
      x=as.numeric(TIMER[i,])
      y=as.numeric(immuneGene1[j,])
      corT=cor.test(x,y)
      cor=corT$estimate
      pvalue=corT$p.value
      if((cor>corFilter) & (pvalue<pvalueFilter)){
        outTab=rbind(outTab,cbind(TF=i,immuneGene=j,cor,pvalue,Regulation="postive"))
      }
      if((cor< -corFilter) & (pvalue<pvalueFilter)){
        outTab=rbind(outTab,cbind(TF=i,immuneGene=j,cor,pvalue,Regulation="negative"))
      }
    }
  }
}
write.table(file="corResult_ssGSEA_cluster2.txt",outTab,sep="\t",quote=F,row.names=F) 

dim(outTab)


##########immune cor
riskFile="risk.all.txt"            #?????ļ?
immFile="CIBERSORT-Results.txt"     #????ϸ???????????ļ?
pFilter=0.05                        #????ϸ???????????Ĺ???????

#??ȡ????ϸ???????ļ??????????ݽ???????
immune=read.table(immFile, header=T, sep="\t", check.names=F, row.names=1)
immune=immune[immune[,"P-value"]<pFilter,]
TIMER=t(as.matrix(immune[,1:(ncol(immune)-3)]))

corFilter=0.31
pvalueFilter=0.05  

immuneGene = read.table("Key_GeneExp_cluster2.txt", row.names=1 ,header=T,sep="\t",check.names=F)  

#colnames(immuneGene)=substring(colnames(immuneGene), 1, 15)
sameSample=intersect(colnames(TIMER),colnames(immuneGene))
TIMER=TIMER[,sameSample]
immuneGene1=immuneGene[,sameSample]


outTab=data.frame()
for(i in row.names(TIMER)){
  if(sd(TIMER[i,])>0){
    for(j in row.names(immuneGene1)){
      x=as.numeric(TIMER[i,])
      y=as.numeric(immuneGene1[j,])
      corT=cor.test(x,y)
      cor=corT$estimate
      pvalue=corT$p.value
      if((cor>corFilter) & (pvalue<pvalueFilter)){
        outTab=rbind(outTab,cbind(TF=i,immuneGene=j,cor,pvalue,Regulation="postive"))
      }
      if((cor< -corFilter) & (pvalue<pvalueFilter)){
        outTab=rbind(outTab,cbind(TF=i,immuneGene=j,cor,pvalue,Regulation="negative"))
      }
    }
  }
}
write.table(file="corResult_CIBERSORT_cluster2.txt",outTab,sep="\t",quote=F,row.names=F) 

dim(outTab)

#########cor_RPPA
corFilter=0.49
pvalueFilter=0.05       


TF = read.table("Key_GeneExp_cluster2.txt", row.names=1 ,header=T,sep="\t",check.names=F)  

immuneGene =read.table("impute_RPPA.txt", row.names=1 ,header=T,sep="\t",check.names=F)  

colnames(TF)= substring(colnames(TF),1,15)

sameSample=intersect(colnames(TF),colnames(immuneGene))
TF1=TF[,sameSample]
immuneGene1=immuneGene[,sameSample]

outTab=data.frame()
for(i in row.names(TF1)){
  if(sd(TF1[i,])>0){
    for(j in row.names(immuneGene1)){
      x=as.numeric(TF1[i,])
      y=as.numeric(immuneGene1[j,])
      corT=cor.test(x,y)
      cor=corT$estimate
      pvalue=corT$p.value
      if((cor>corFilter) & (pvalue<pvalueFilter)){
        outTab=rbind(outTab,cbind(TF=i,immuneGene=j,cor,pvalue,Regulation="postive"))
      }
      if((cor< -corFilter) & (pvalue<pvalueFilter)){
        outTab=rbind(outTab,cbind(TF=i,immuneGene=j,cor,pvalue,Regulation="negative"))
      }
    }
  }
}
write.table(file="corResult_RPPA_cluster2.txt",outTab,sep="\t",quote=F,row.names=F) 

dim(outTab)


#######cor_all
cor1 = read.table("corResult_TF_cluster2.txt", header=T,sep="\t",check.names=F) 
cor2 = read.table("corResult_GSVA_cluster2.txt", header=T,sep="\t",check.names=F) 
cor3 = read.table("corResult_CIBERSORT_cluster2.txt", header=T,sep="\t",check.names=F) 
cor4 = read.table("corResult_ssGSEA_cluster2.txt", header=T,sep="\t",check.names=F) 
cor5 = read.table("corResult_RPPA_cluster2.txt", header=T,sep="\t",check.names=F) 


lnc = intersect(as.vector(cor1[,1]),as.vector(cor2[,1]))

lnc = intersect(lnc,as.vector(cor3[,2]))
lnc = intersect(lnc,as.vector(cor4[,2]))

write.table(file="final_cor_sig_cluster2.txt",lnc,sep="\t",quote=F,row.names = F) 

cor6=cor1[which(cor1[,1]%in%lnc),]
cor7=cor2[which(cor2[,1]%in%lnc),]

cor8=cor3[which(cor3[,2]%in%lnc),]
cor9=cor4[which(cor4[,2]%in%lnc),]
cor10=cor5[which(cor5[,1]%in%lnc),]


cor_all=rbind(cor6,cor7,cor8,cor9,cor10)
dim(cor6)
dim(cor7)
dim(cor8)
dim(cor9)
dim(cor10)

dim(cor_all)

lnc

write.table(file="cor_all_cluster2.txt",cor_all,sep="\t",quote=F,row.names=F) 


##########
listgene = read.table("finallistgene_cluster2.txt", header=F) 
listpathway = read.table("finallistpathway_cluster2.txt", header=F) 
listimm= read.table("finallistimm_cluster2.txt",sep="\t", header=F) 
listssgsea= read.table("finallistssgsea_cluster2.txt", header=F) 
listRPPA= read.table("finallistRPPA_cluster2.txt",sep="\t", header=F) 

listgene= as.vector(listgene[,1])
listpathway= as.vector(listpathway[,1])
listimm= as.vector(listimm[,1])
listssgsea= as.vector(listssgsea[,1])
listRPPA= as.vector(listRPPA[,1])

rt=read.table("Group_symbol_FPKM.txt",sep="\t",header=T,check.names=F)
#rt=read.table("symbol.OV.txt",sep="\t",header=T,check.names=F)
rt <- as.matrix(rt)
rownames(rt)=rt[,1]
exp=rt[,2:ncol(rt)]

dimnames=list(rownames(exp),colnames(exp))
immuneGene=matrix(as.numeric(as.matrix(exp)),nrow=nrow(exp),dimnames=dimnames)

finalgene = immuneGene[listgene,]
finalpathway = gsva_es[listpathway,]

RPPA = read.table("impute_RPPA.txt", row.names=1 ,header=T,sep="\t",check.names=F)

finalRPPA=RPPA[listRPPA,]

riskFile="risk.all.txt"            #?????ļ?
immFile="CIBERSORT-Results.txt"     #????ϸ???????????ļ?
pFilter=0.05                        #????ϸ???????????Ĺ???????

#??ȡ????ϸ???????ļ??????????ݽ???????
immune=read.table(immFile, header=T, sep="\t", check.names=F, row.names=1)
immune=immune[immune[,"P-value"]<pFilter,]
TIMER=t(as.matrix(immune[,1:(ncol(immune)-3)]))

TIMER1 = TIMER

TIMER2 = ssgseaScore

finalcell=TIMER1[listimm,]
finalssgeas=TIMER2[listssgsea,]

colnames(finalgene)= substring(colnames(finalgene),1,15)
colnames(finalpathway)= substring(colnames(finalpathway),1,15)
colnames(finalssgeas)= substring(colnames(finalssgeas),1,15)
colnames(finalcell)= substring(colnames(finalcell),1,15)
colnames(finalRPPA)= substring(colnames(finalRPPA),1,15)

sameSample=intersect(colnames(finalgene),colnames(finalpathway))
sameSample=intersect(sameSample,colnames(finalcell))
sameSample=intersect(sameSample,colnames(finalssgeas))
sameSample=intersect(sameSample,colnames(finalRPPA))

finalgene= finalgene[,sameSample]
finalpathway= finalpathway[,sameSample]
finalcell= finalcell[,sameSample]
finalssgeas= finalssgeas[,sameSample]
finalRPPA= finalRPPA[,sameSample]

finalall=rbind(finalgene,finalpathway, finalcell, finalRPPA,finalssgeas)

#finalall=rbind(finalgene,finalpathway, finalcell,finalssgeas)

pdf("corHeatmap_all_cluster2.pdf",height=6,width=6)   
ggcorrplot(corr=cor(t(finalall)),
           type = "lower",
           lab = T,lab_size = 2,tl.cex = 6)
dev.off()


########final_key_list
rt=read.table("limmaTab.xls",sep="\t",header=T,check.names=F,row.names = 1)
diffExp=read.table("Group_symbol_FPKM.txt",sep="\t",header=T,check.names=F)
diffExp <- as.matrix(diffExp)
rownames(diffExp)=diffExp[,1]
exp=diffExp[,2:ncol(diffExp)]

dimnames=list(rownames(exp),colnames(exp))
diffExp=matrix(as.numeric(as.matrix(exp)),nrow=nrow(exp),dimnames=dimnames)

gene=read.table("finallistgene_cluster2.txt",sep="\t",header=F)
immuneDiffAll=rt[intersect(gene[,1],row.names(rt)),]
immuneDiffGene=intersect(gene[,1],rownames(rt))
hmExp=diffExp[immuneDiffGene,]
immuneDiffResult=immuneDiffAll[immuneDiffGene,]

immuneDiffResult=rbind(ID=colnames(immuneDiffResult),immuneDiffResult)
write.table(immuneDiffResult,file="finallistgene_diff_cluster2.xls",sep="\t",col.names=F,quote=F)

write.table(immuneDiffResult,file="J:\\TCGA_FPKM\\Cmap\\finallistgene_diff_cluster2.xls",sep="\t",col.names=F,quote=F)


immuneGeneExp=rbind(ID=colnames(hmExp),hmExp)
write.table(immuneGeneExp,file="finallistgene_geneExp_cluster2.txt",sep="\t",quote=F,col.names=F)

detach("package:ComplexHeatmap", unload=TRUE)

#hmExp = log2(hmExp+1)

plotdata = t(hmExp)

# rainbow是R的一个函数，用于产生彩虹色

E = normalizeBetweenArrays(plotdata, method="quantile")
plotdata = E

pdf(file="heatmap_finallistgene_cluster2.pdf", width = 5,height =2.5)
pheatmap(t(plotdata), 
         annotation=Type, 
         color =colorRampPalette(c(rep("#00A087FF",3.5), "white", rep("#DC0000FF",3.5)))(50),
         cluster_cols =F,
         show_colnames = F,
         show_rownames = T,
         fontsize = 7,
         fontsize_row=8,
         fontsize_col=3)
dev.off()

####################
###########network
library(reshape2)
library(corrplot)
library(plyr)
library(igraph)

poscol <- "#FB9A99" #正相关用红色连线
negcol <- "#C6DBEF" #负相关用蓝色连线

mycol <- c("#FDBF6F", "#1F78B4", "#E31A1C", "#8C510A","#00AFBB", "#E7B800") #cluster的颜色，如果有更多类，就给更多的颜色

links=read.table("cor_all_cluster2.txt",sep="\t",header=T,check.names=F)

nodes=read.table("nodeType_cluster2.txt",sep="\t",header=T,check.names=F)

nodes=unique(nodes)

links[,2] <- str_replace(links[,2], "HALLMARK_", "")

nodes[,1] <- str_replace(nodes[,1], "HALLMARK_", "")

colnames(nodes)[2]= "type.label"
colnames(nodes)[1]= "media"

dim(links)
dim(nodes)


#利用nodes和links构建网络的input文件
net <- graph_from_data_frame(d=links, vertices=nodes, directed=T) 

#开始画图
# Generate colors based on cell clusters:
V(net)$color <- revalue(nodes$type.label,c("TF"=mycol[1],"THCA_cluster2"=mycol[2],"pathway"=mycol[3],"ssgsea"=mycol[4],"immune cell"=mycol[5],"RPPA"=mycol[6]))
E(net)$color <- revalue(links$Regulation,c("postive"=poscol,"negative"=negcol))

# Compute node degrees (#links) and use that to set node size:
# Set edge width based on weight-log10(p_value):
V(net)$label <- V(net)$media #设置标签
E(net)$arrow.mode <- 0 #不需要箭头
E(net)$edge.color <- "tomato" # tomato gray80
E(net)$width <- 1+E(net)$cor/6  #连接之间权重

pdf("network_cluster2.pdf", width = 10, height = 8.5 )
plot(net,
     #layout=layout.reingold.tilford(net,circular=T),
     layout=layout_in_circle, #按圆圈布局
     edge.curved=.2, #画弯曲的连线
     vertex.label.color= "black", #细胞名的颜色
     vertex.label.cex=1,
     vertex.label.dist= -0.1, #标签和节点的位置错开，后期还是要用AI调整
     vertex.size=6,
     edge.color=E(net)$color,cex=5)

#cluster的图例
legend("topright", #图例的位置
       c("TF", "THCA_cluster2", "pathway","ssgsea","immune cell","RPPA"),
       pch=21, col="black", pt.bg=mycol, pt.cex=3,
       cex=1.3, bty="n", ncol=1)


#连线的图例
legend("bottomright",
       c("Positive correlation with P < 0.0001", 
         "Negative correlation with P < 0.0001"),
       col = c(poscol, negcol), bty="n", 
       cex = 1, lty = 1, lwd = 5)

dev.off()

#########Cmap
#########Cmap
library(xlsx)
library(tidyverse)
library(GEOquery)
library(plyr)
library(circlize)
library(ComplexHeatmap)

options(java.parameters = "-Xmx8000m")
Sys.setenv(LANGUAGE = "en") #显示英文报错信息
options(stringsAsFactors = FALSE) #禁止chr转成factor


#CMap要求输入基因是GPL96 platform ID的形式
setwd("J:\\TCGA_FPKM\\Cmap")     
GPL96 <- getGEO("GPL96", destdir = getwd())
GPL96 <- Table(GPL96)[, c("ID", "Gene Symbol")]

pan_n <- 33
pancancertype <- c("ACC", "BLCA", "THCA", "THCA", "CHOL", "THCA", "DLBC", "THCA", "THCA", "THCA", 
                   "KICH", "THCA", "KIRP", "LAML", "LGG", "THCA", "THCA", "LUSC", "MESO", "OV",
                   "PAAD", "PCPG", "PRAD", "READ", "SARC", "SKCM", "STAD", "TGCT", "THCA", "THYM",
                   "THCA", "UCS", "UVM")
diflist <- list()

# 读取数据 拷贝finallistgene_diff.xls 处理pandif_mRNAsi.xlsx
for (i in 1:pan_n){
  print(paste0("Load ", pancancertype[i], " differentially expressed gene data"))
  difdata <- openxlsx::read.xlsx("pandif_mRNAsi.xlsx", sheet = i, colNames = TRUE) %>% 
    merge(GPL96, ., by.x = "Gene Symbol", by.y = "GeneSymbol")
  difdata$logFC <- as.numeric(difdata$logFC)
  difdata <- difdata[order(difdata$logFC, decreasing = T), ]
  diflist[[i]] <- difdata
}

names(diflist) <- pancancertype

# 输出grp文件(one gene per line)
if (!file.exists("./grpfile")){
  dir.create("./grpfile")
}
for (i in 1:pan_n){
  print(paste0(pancancertype[i], " processing"))
  tmpdata <- diflist[[i]]
  tmp_updata <- tmpdata[tmpdata$logFC > 0, ]
  tmp_downdata <- tmpdata[tmpdata$logFC < 0, ]
  # 选择差异最大的前500个基因
  if (nrow(tmp_updata) > 500){
    top500up <- tmp_updata[, "ID"][1:500]
  } else {top500up <- tmp_updata[, "ID"]}
  
  if (nrow(tmp_downdata) > 500){
    top500down <- rev(tmp_downdata[, "ID"])[1:500]
  } else {top500down <- rev(tmp_downdata[, "ID"])}
  # 写成grp格式文件
  write.table(top500up, paste0("grpfile/", pancancertype[i], "_up500.grp"),
              row.names = F, sep = "\t", quote = F, col.names = F)
  write.table(top500down, paste0("grpfile/", pancancertype[i], "_down500.grp"),
              row.names = F, sep = "\t", quote = F, col.names = F)
}

###########产生差异基因的.grp文件

difdata <- read.table("finallistgene_diff_cluster2.xls", header=T,sep="\t",check.names=F)  %>% 
  merge(GPL96, ., by.x = "Gene Symbol", by.y = "ID")
difdata$logFC <- as.numeric(difdata$logFC)
difdata <- difdata[order(difdata$logFC, decreasing = T), ]

tmpdata <- difdata
tmp_updata <- tmpdata[tmpdata$logFC > 0, ]
tmp_downdata <- tmpdata[tmpdata$logFC < 0, ]
# 选择差异最大的前500个基因
if (nrow(tmp_updata) > 500){
  top500up <- tmp_updata[, "ID"][1:500]
} else {top500up <- tmp_updata[, "ID"]}

if (nrow(tmp_downdata) > 500){
  top500down <- rev(tmp_downdata[, "ID"])[1:500]
} else {top500down <- rev(tmp_downdata[, "ID"])}
# 写成grp格式文件
write.table(top500up, "grpfile_up500.grp",
            row.names = F, sep = "\t", quote = F, col.names = F)
write.table(top500down, "grpfile_down500.grp",
            row.names = F, sep = "\t", quote = F, col.names = F)


#####获得CMap_result.xls。
# 按操作文档得到的结果
ACC_CMap_result <- xlsx::read.xlsx("CMap_result_cluster2.xls", sheetIndex = 1, header = T)
ACC_CMap_result$p <- as.numeric(ACC_CMap_result$p)
# p < 0.05 筛选具有统计学意义的化合物
ACC_CMap_sig <- na.omit(ACC_CMap_result)
ACC_CMap_sig <- ACC_CMap_sig[1:10, ]
dim(ACC_CMap_sig)

ACC_CMap_sig= cbind(rownames(ACC_CMap_sig),ACC_CMap_sig)

write.table(file="Connectivity_Map_Output_cluster2.txt",ACC_CMap_sig,sep="\t",quote=F,row.names=F) 


drug2 = read.table("Connectivity_Map_Output_cluster2.txt",sep="\t",header=T,check.names=F,row.names = 1)

drug2$cmap.name

p1<-ggplot(drug2,aes(cmap.name,enrichment,size=specificity))+
  geom_point(shape=21,aes(fill=p),position =position_dodge(0))+
  theme_minimal()+xlab(NULL)+ylab(NULL)+
  scale_size_continuous(range=c(1,8))+
  scale_fill_gradientn(colours=c("#00A087FF","#DC0000FF"),guide="legend")+
  theme(axis.text.x=element_text(angle= 30),legend.position = "bottom",legend.box = "vertical",panel.grid.major =element_blank() )
ggsave(file="Only_cluster2.pdf",height=4.4,width = 5.5)

################
#########cor GSVA
setwd("J:\\metastasis_scRNA_seq\\RNA-seq\\矩阵处理\\regulation_network") 
corFilter=0.55
pvalueFilter=0.05       

TF = read.table("Key_GeneExp_cluster3.txt", row.names=1 ,header=T,sep="\t",check.names=F)  
#colnames(TF)=substring(colnames(TF), 1, 15)
immuneGene = gsva_es

sameSample=intersect(colnames(TF),colnames(immuneGene))
TF1=TF[,sameSample]
immuneGene1=immuneGene[,sameSample]


outTab=data.frame()
for(i in row.names(TF1)){
  if(sd(TF1[i,])>1){
    for(j in row.names(immuneGene1)){
      x=as.numeric(TF1[i,])
      y=as.numeric(immuneGene1[j,])
      corT=cor.test(x,y)
      cor=corT$estimate
      pvalue=corT$p.value
      if((cor>corFilter) & (pvalue<pvalueFilter)){
        outTab=rbind(outTab,cbind(TF=i,immuneGene=j,cor,pvalue,Regulation="postive"))
      }
      if((cor< -corFilter) & (pvalue<pvalueFilter)){
        outTab=rbind(outTab,cbind(TF=i,immuneGene=j,cor,pvalue,Regulation="negative"))
      }
    }
  }
}
write.table(file="corResult_GSVA_cluster3.txt",outTab,sep="\t",quote=F,row.names=F) 

dim(outTab)


#########cor TF
corFilter=0.65
pvalueFilter=0.05       

TF = read.table("Key_GeneExp_cluster3.txt", row.names=1 ,header=T,sep="\t",check.names=F)  

immuneGene =read.table("Key_TF.txt", row.names=1 ,header=T,sep="\t",check.names=F)  

sameSample=intersect(colnames(TF),colnames(immuneGene))
TF1=TF[,sameSample]
immuneGene1=immuneGene[,sameSample]


outTab=data.frame()
for(i in row.names(TF1)){
  if(sd(TF1[i,])>1){
    for(j in row.names(immuneGene1)){
      x=as.numeric(TF1[i,])
      y=as.numeric(immuneGene1[j,])
      corT=cor.test(x,y)
      cor=corT$estimate
      pvalue=corT$p.value
      if((cor>corFilter) & (pvalue<pvalueFilter)){
        outTab=rbind(outTab,cbind(TF=i,immuneGene=j,cor,pvalue,Regulation="postive"))
      }
      if((cor< -corFilter) & (pvalue<pvalueFilter)){
        outTab=rbind(outTab,cbind(TF=i,immuneGene=j,cor,pvalue,Regulation="negative"))
      }
    }
  }
}
write.table(file="corResult_TF_cluster3.txt",outTab,sep="\t",quote=F,row.names=F) 

dim(outTab)


########ssgasa
corFilter=0.54
pvalueFilter=0.05   

TIMER = ssgseaScore

immuneGene = read.table("Key_GeneExp_cluster3.txt", row.names=1 ,header=T,sep="\t",check.names=F)  

sameSample=intersect(colnames(TIMER),colnames(immuneGene))
TIMER=TIMER[,sameSample]
immuneGene1=immuneGene[,sameSample]


outTab=data.frame()
for(i in row.names(TIMER)){
  if(sd(TIMER[i,])>0){
    for(j in row.names(immuneGene1)){
      x=as.numeric(TIMER[i,])
      y=as.numeric(immuneGene1[j,])
      corT=cor.test(x,y)
      cor=corT$estimate
      pvalue=corT$p.value
      if((cor>corFilter) & (pvalue<pvalueFilter)){
        outTab=rbind(outTab,cbind(TF=i,immuneGene=j,cor,pvalue,Regulation="postive"))
      }
      if((cor< -corFilter) & (pvalue<pvalueFilter)){
        outTab=rbind(outTab,cbind(TF=i,immuneGene=j,cor,pvalue,Regulation="negative"))
      }
    }
  }
}
write.table(file="corResult_ssGSEA_cluster3.txt",outTab,sep="\t",quote=F,row.names=F) 

dim(outTab)


##########immune cor
riskFile="risk.all.txt"            #?????ļ?
immFile="CIBERSORT-Results.txt"     #????ϸ???????????ļ?
pFilter=0.05                        #????ϸ???????????Ĺ???????

#??ȡ????ϸ???????ļ??????????ݽ???????
immune=read.table(immFile, header=T, sep="\t", check.names=F, row.names=1)
immune=immune[immune[,"P-value"]<pFilter,]
TIMER=t(as.matrix(immune[,1:(ncol(immune)-3)]))

corFilter=0.34
pvalueFilter=0.05  

immuneGene = read.table("Key_GeneExp_cluster3.txt", row.names=1 ,header=T,sep="\t",check.names=F)  

#colnames(immuneGene)=substring(colnames(immuneGene), 1, 15)
sameSample=intersect(colnames(TIMER),colnames(immuneGene))
TIMER=TIMER[,sameSample]
immuneGene1=immuneGene[,sameSample]


outTab=data.frame()
for(i in row.names(TIMER)){
  if(sd(TIMER[i,])>0){
    for(j in row.names(immuneGene1)){
      x=as.numeric(TIMER[i,])
      y=as.numeric(immuneGene1[j,])
      corT=cor.test(x,y)
      cor=corT$estimate
      pvalue=corT$p.value
      if((cor>corFilter) & (pvalue<pvalueFilter)){
        outTab=rbind(outTab,cbind(TF=i,immuneGene=j,cor,pvalue,Regulation="postive"))
      }
      if((cor< -corFilter) & (pvalue<pvalueFilter)){
        outTab=rbind(outTab,cbind(TF=i,immuneGene=j,cor,pvalue,Regulation="negative"))
      }
    }
  }
}
write.table(file="corResult_CIBERSORT_cluster3.txt",outTab,sep="\t",quote=F,row.names=F) 

dim(outTab)

#########cor_RPPA
corFilter=0.54
pvalueFilter=0.05       


TF = read.table("Key_GeneExp_cluster3.txt", row.names=1 ,header=T,sep="\t",check.names=F)  

immuneGene =read.table("impute_RPPA.txt", row.names=1 ,header=T,sep="\t",check.names=F)  

colnames(TF)= substring(colnames(TF),1,15)

sameSample=intersect(colnames(TF),colnames(immuneGene))
TF1=TF[,sameSample]
immuneGene1=immuneGene[,sameSample]

outTab=data.frame()
for(i in row.names(TF1)){
  if(sd(TF1[i,])>0){
    for(j in row.names(immuneGene1)){
      x=as.numeric(TF1[i,])
      y=as.numeric(immuneGene1[j,])
      corT=cor.test(x,y)
      cor=corT$estimate
      pvalue=corT$p.value
      if((cor>corFilter) & (pvalue<pvalueFilter)){
        outTab=rbind(outTab,cbind(TF=i,immuneGene=j,cor,pvalue,Regulation="postive"))
      }
      if((cor< -corFilter) & (pvalue<pvalueFilter)){
        outTab=rbind(outTab,cbind(TF=i,immuneGene=j,cor,pvalue,Regulation="negative"))
      }
    }
  }
}
write.table(file="corResult_RPPA_cluster3.txt",outTab,sep="\t",quote=F,row.names=F) 

dim(outTab)

#######cor_all
cor1 = read.table("corResult_TF_cluster3.txt", header=T,sep="\t",check.names=F) 
cor2 = read.table("corResult_GSVA_cluster3.txt", header=T,sep="\t",check.names=F) 
cor3 = read.table("corResult_CIBERSORT_cluster3.txt", header=T,sep="\t",check.names=F) 
cor4 = read.table("corResult_ssGSEA_cluster3.txt", header=T,sep="\t",check.names=F) 
cor5 = read.table("corResult_RPPA_cluster3.txt", header=T,sep="\t",check.names=F) 


lnc = intersect(as.vector(cor1[,1]),as.vector(cor2[,1]))

lnc = intersect(lnc,as.vector(cor3[,2]))
lnc = intersect(lnc,as.vector(cor4[,2]))

write.table(file="final_cor_sig_cluster3.txt",lnc,sep="\t",quote=F,row.names = F) 

cor6=cor1[which(cor1[,1]%in%lnc),]
cor7=cor2[which(cor2[,1]%in%lnc),]

cor8=cor3[which(cor3[,2]%in%lnc),]
cor9=cor4[which(cor4[,2]%in%lnc),]
cor10=cor5[which(cor5[,1]%in%lnc),]


cor_all=rbind(cor6,cor7,cor8,cor9,cor10)
dim(cor6)
dim(cor7)
dim(cor8)
dim(cor9)
dim(cor10)

dim(cor_all)

lnc

write.table(file="cor_all_cluster3.txt",cor_all,sep="\t",quote=F,row.names=F) 

##########
##########
listgene = read.table("finallistgene_cluster3.txt", header=F) 
listpathway = read.table("finallistpathway_cluster3.txt", header=F) 
listimm= read.table("finallistimm_cluster3.txt",sep="\t", header=F) 
listssgsea= read.table("finallistssgsea_cluster3.txt", header=F) 
listRPPA= read.table("finallistRPPA_cluster3.txt",sep="\t", header=F) 

listgene= as.vector(listgene[,1])
listpathway= as.vector(listpathway[,1])
listimm= as.vector(listimm[,1])
listssgsea= as.vector(listssgsea[,1])
listRPPA= as.vector(listRPPA[,1])

rt=read.table("Group_symbol_FPKM.txt",sep="\t",header=T,check.names=F)
#rt=read.table("symbol.OV.txt",sep="\t",header=T,check.names=F)
rt <- as.matrix(rt)
rownames(rt)=rt[,1]
exp=rt[,2:ncol(rt)]

dimnames=list(rownames(exp),colnames(exp))
immuneGene=matrix(as.numeric(as.matrix(exp)),nrow=nrow(exp),dimnames=dimnames)

finalgene = immuneGene[listgene,]
finalpathway = gsva_es[listpathway,]

RPPA = read.table("impute_RPPA.txt", row.names=1 ,header=T,sep="\t",check.names=F)

finalRPPA=RPPA[listRPPA,]

riskFile="risk.all.txt"            #?????ļ?
immFile="CIBERSORT-Results.txt"     #????ϸ???????????ļ?
pFilter=0.05                        #????ϸ???????????Ĺ???????

#??ȡ????ϸ???????ļ??????????ݽ???????
immune=read.table(immFile, header=T, sep="\t", check.names=F, row.names=1)
immune=immune[immune[,"P-value"]<pFilter,]
TIMER=t(as.matrix(immune[,1:(ncol(immune)-3)]))

TIMER1 = TIMER

TIMER2 = ssgseaScore

finalcell=TIMER1[listimm,]
finalssgeas=TIMER2[listssgsea,]

colnames(finalgene)= substring(colnames(finalgene),1,15)
colnames(finalpathway)= substring(colnames(finalpathway),1,15)
colnames(finalssgeas)= substring(colnames(finalssgeas),1,15)
colnames(finalcell)= substring(colnames(finalcell),1,15)
colnames(finalRPPA)= substring(colnames(finalRPPA),1,15)

sameSample=intersect(colnames(finalgene),colnames(finalpathway))
sameSample=intersect(sameSample,colnames(finalcell))
sameSample=intersect(sameSample,colnames(finalssgeas))
sameSample=intersect(sameSample,colnames(finalRPPA))

finalgene= finalgene[,sameSample]
finalpathway= finalpathway[,sameSample]
finalcell= finalcell[,sameSample]
finalssgeas= finalssgeas[,sameSample]
finalRPPA= finalRPPA[,sameSample]

finalall=rbind(finalgene,finalpathway, finalcell, finalRPPA,finalssgeas)

#finalall=rbind(finalgene,finalpathway, finalcell,finalssgeas)

pdf("corHeatmap_all_cluster3.pdf",height=6,width=6)   
ggcorrplot(corr=cor(t(finalall)),
           type = "lower",
           lab = T,lab_size = 2,tl.cex = 6)
dev.off()


########final_key_list
rt=read.table("limmaTab.xls",sep="\t",header=T,check.names=F,row.names = 1)
diffExp=read.table("Group_symbol_FPKM.txt",sep="\t",header=T,check.names=F)
diffExp <- as.matrix(diffExp)
rownames(diffExp)=diffExp[,1]
exp=diffExp[,2:ncol(diffExp)]

dimnames=list(rownames(exp),colnames(exp))
diffExp=matrix(as.numeric(as.matrix(exp)),nrow=nrow(exp),dimnames=dimnames)

gene=read.table("finallistgene_cluster3.txt",sep="\t",header=F)
immuneDiffAll=rt[intersect(gene[,1],row.names(rt)),]
immuneDiffGene=intersect(gene[,1],rownames(rt))
hmExp=diffExp[immuneDiffGene,]
immuneDiffResult=immuneDiffAll[immuneDiffGene,]

immuneDiffResult=rbind(ID=colnames(immuneDiffResult),immuneDiffResult)
write.table(immuneDiffResult,file="finallistgene_diff_cluster3.xls",sep="\t",col.names=F,quote=F)

immuneGeneExp=rbind(ID=colnames(hmExp),hmExp)
write.table(immuneGeneExp,file="finallistgene_geneExp_cluster3.txt",sep="\t",quote=F,col.names=F)

write.table(immuneDiffResult,file="J:\\TCGA_FPKM\\Cmap\\finallistgene_diff_cluster3.xls",sep="\t",col.names=F,quote=F)

detach("package:ComplexHeatmap", unload=TRUE)

#hmExp = log2(hmExp+1)

plotdata = t(hmExp)

# rainbow是R的一个函数，用于产生彩虹色

E = normalizeBetweenArrays(plotdata, method="quantile")
plotdata = E

pdf(file="heatmap_finallistgene_cluster3.pdf", width = 5,height =2.5)
pheatmap(t(plotdata), 
         annotation=Type, 
         color =colorRampPalette(c(rep("#00A087FF",3.5), "white", rep("#DC0000FF",3.5)))(50),
         cluster_cols =F,
         show_colnames = F,
         show_rownames = T,
         fontsize = 7,
         fontsize_row=8,
         fontsize_col=3)
dev.off()

####################
###########network
library(reshape2)
library(corrplot)
library(plyr)
library(igraph)

poscol <- "#FB9A99" #正相关用红色连线
negcol <- "#C6DBEF" #负相关用蓝色连线

mycol <- c("#FDBF6F", "#1F78B4", "#E31A1C", "#8C510A","#00AFBB", "#E7B800") #cluster的颜色，如果有更多类，就给更多的颜色

links=read.table("cor_all_cluster3.txt",sep="\t",header=T,check.names=F)

nodes=read.table("nodeType_cluster3.txt",sep="\t",header=T,check.names=F)

nodes=unique(nodes)

links[,2] <- str_replace(links[,2], "HALLMARK_", "")

nodes[,1] <- str_replace(nodes[,1], "HALLMARK_", "")

colnames(nodes)[2]= "type.label"
colnames(nodes)[1]= "media"

dim(links)
dim(nodes)


#利用nodes和links构建网络的input文件
net <- graph_from_data_frame(d=links, vertices=nodes, directed=T) 

#开始画图
# Generate colors based on cell clusters:
V(net)$color <- revalue(nodes$type.label,c("TF"=mycol[1],"THCA_cluster3"=mycol[2],"pathway"=mycol[3],"ssgsea"=mycol[4],"immune cell"=mycol[5],"RPPA"=mycol[6]))
E(net)$color <- revalue(links$Regulation,c("postive"=poscol,"negative"=negcol))

# Compute node degrees (#links) and use that to set node size:
# Set edge width based on weight-log10(p_value):
V(net)$label <- V(net)$media #设置标签
E(net)$arrow.mode <- 0 #不需要箭头
E(net)$edge.color <- "tomato" # tomato gray80
E(net)$width <- 1+E(net)$cor/6  #连接之间权重

pdf("network_cluster3.pdf", width = 10, height = 8.5 )
plot(net,
     #layout=layout.reingold.tilford(net,circular=T),
     layout=layout_in_circle, #按圆圈布局
     edge.curved=.2, #画弯曲的连线
     vertex.label.color= "black", #细胞名的颜色
     vertex.label.cex=1,
     vertex.label.dist= -0.1, #标签和节点的位置错开，后期还是要用AI调整
     vertex.size=6,
     edge.color=E(net)$color,cex=5)

#cluster的图例
legend("topright", #图例的位置
       c("TF", "THCA_cluster3", "pathway","ssgsea","immune cell","RPPA"),
       pch=21, col="black", pt.bg=mycol, pt.cex=3,
       cex=1.3, bty="n", ncol=1)


#连线的图例
legend("bottomright",
       c("Positive correlation with P < 0.0001", 
         "Negative correlation with P < 0.0001"),
       col = c(poscol, negcol), bty="n", 
       cex = 1, lty = 1, lwd = 5)

dev.off()

#########Cmap
#########Cmap
library(xlsx)
library(tidyverse)
library(GEOquery)
library(plyr)
library(circlize)
library(ComplexHeatmap)

options(java.parameters = "-Xmx8000m")
Sys.setenv(LANGUAGE = "en") #显示英文报错信息
options(stringsAsFactors = FALSE) #禁止chr转成factor


#CMap要求输入基因是GPL96 platform ID的形式
setwd("J:\\TCGA_FPKM\\Cmap")     
GPL96 <- getGEO("GPL96", destdir = getwd())
GPL96 <- Table(GPL96)[, c("ID", "Gene Symbol")]

pan_n <- 33
pancancertype <- c("ACC", "BLCA", "THCA", "THCA", "CHOL", "THCA", "DLBC", "THCA", "THCA", "THCA", 
                   "KICH", "THCA", "KIRP", "LAML", "LGG", "THCA", "THCA", "LUSC", "MESO", "OV",
                   "PAAD", "PCPG", "PRAD", "READ", "SARC", "SKCM", "STAD", "TGCT", "THCA", "THYM",
                   "THCA", "UCS", "UVM")
diflist <- list()

# 读取数据 拷贝finallistgene_diff.xls 处理pandif_mRNAsi.xlsx
for (i in 1:pan_n){
  print(paste0("Load ", pancancertype[i], " differentially expressed gene data"))
  difdata <- openxlsx::read.xlsx("pandif_mRNAsi.xlsx", sheet = i, colNames = TRUE) %>% 
    merge(GPL96, ., by.x = "Gene Symbol", by.y = "GeneSymbol")
  difdata$logFC <- as.numeric(difdata$logFC)
  difdata <- difdata[order(difdata$logFC, decreasing = T), ]
  diflist[[i]] <- difdata
}

names(diflist) <- pancancertype

# 输出grp文件(one gene per line)
if (!file.exists("./grpfile")){
  dir.create("./grpfile")
}
for (i in 1:pan_n){
  print(paste0(pancancertype[i], " processing"))
  tmpdata <- diflist[[i]]
  tmp_updata <- tmpdata[tmpdata$logFC > 0, ]
  tmp_downdata <- tmpdata[tmpdata$logFC < 0, ]
  # 选择差异最大的前500个基因
  if (nrow(tmp_updata) > 500){
    top500up <- tmp_updata[, "ID"][1:500]
  } else {top500up <- tmp_updata[, "ID"]}
  
  if (nrow(tmp_downdata) > 500){
    top500down <- rev(tmp_downdata[, "ID"])[1:500]
  } else {top500down <- rev(tmp_downdata[, "ID"])}
  # 写成grp格式文件
  write.table(top500up, paste0("grpfile/", pancancertype[i], "_up500.grp"),
              row.names = F, sep = "\t", quote = F, col.names = F)
  write.table(top500down, paste0("grpfile/", pancancertype[i], "_down500.grp"),
              row.names = F, sep = "\t", quote = F, col.names = F)
}

###########产生差异基因的.grp文件

difdata <- read.table("finallistgene_diff_cluster3.xls", header=T,sep="\t",check.names=F)  %>% 
  merge(GPL96, ., by.x = "Gene Symbol", by.y = "ID")
difdata$logFC <- as.numeric(difdata$logFC)
difdata <- difdata[order(difdata$logFC, decreasing = T), ]

tmpdata <- difdata
tmp_updata <- tmpdata[tmpdata$logFC > 0, ]
tmp_downdata <- tmpdata[tmpdata$logFC < 0, ]
# 选择差异最大的前500个基因
if (nrow(tmp_updata) > 500){
  top500up <- tmp_updata[, "ID"][1:500]
} else {top500up <- tmp_updata[, "ID"]}

if (nrow(tmp_downdata) > 500){
  top500down <- rev(tmp_downdata[, "ID"])[1:500]
} else {top500down <- rev(tmp_downdata[, "ID"])}
# 写成grp格式文件
write.table(top500up, "grpfile_up500.grp",
            row.names = F, sep = "\t", quote = F, col.names = F)
write.table(top500down, "grpfile_down500.grp",
            row.names = F, sep = "\t", quote = F, col.names = F)


#####获得CMap_result.xls。
# 按操作文档得到的结果
ACC_CMap_result <- xlsx::read.xlsx("CMap_result_cluster3.xls", sheetIndex = 1, header = T)
ACC_CMap_result$p <- as.numeric(ACC_CMap_result$p)
# p < 0.05 筛选具有统计学意义的化合物
ACC_CMap_sig <- na.omit(ACC_CMap_result)
ACC_CMap_sig <- ACC_CMap_sig[1:10, ]
dim(ACC_CMap_sig)

ACC_CMap_sig= cbind(rownames(ACC_CMap_sig),ACC_CMap_sig)

write.table(file="Connectivity_Map_Output_cluster3.txt",ACC_CMap_sig,sep="\t",quote=F,row.names=F) 


drug2 = read.table("Connectivity_Map_Output_cluster3.txt",sep="\t",header=T,check.names=F,row.names = 1)

drug2$cmap.name

p1<-ggplot(drug2,aes(cmap.name,enrichment,size=specificity))+
  geom_point(shape=21,aes(fill=p),position =position_dodge(0))+
  theme_minimal()+xlab(NULL)+ylab(NULL)+
  scale_size_continuous(range=c(1,8))+
  scale_fill_gradientn(colours=c("#00A087FF","#DC0000FF"),guide="legend")+
  theme(axis.text.x=element_text(angle= 30),legend.position = "bottom",legend.box = "vertical",panel.grid.major =element_blank() )
ggsave(file="Only_cluster3.pdf",height=4.4,width = 5.5)

################4
################
#########cor GSVA
setwd("J:\\metastasis_scRNA_seq\\RNA-seq\\矩阵处理\\regulation_network") 
corFilter=0.27
pvalueFilter=0.05       

TF = read.table("Key_GeneExp_cluster4.txt", row.names=1 ,header=T,sep="\t",check.names=F)  
#colnames(TF)=substring(colnames(TF), 1, 15)
immuneGene = gsva_es

sameSample=intersect(colnames(TF),colnames(immuneGene))
TF1=TF[,sameSample]
immuneGene1=immuneGene[,sameSample]


outTab=data.frame()
for(i in row.names(TF1)){
  if(sd(TF1[i,])>1){
    for(j in row.names(immuneGene1)){
      x=as.numeric(TF1[i,])
      y=as.numeric(immuneGene1[j,])
      corT=cor.test(x,y)
      cor=corT$estimate
      pvalue=corT$p.value
      if((cor>corFilter) & (pvalue<pvalueFilter)){
        outTab=rbind(outTab,cbind(TF=i,immuneGene=j,cor,pvalue,Regulation="postive"))
      }
      if((cor< -corFilter) & (pvalue<pvalueFilter)){
        outTab=rbind(outTab,cbind(TF=i,immuneGene=j,cor,pvalue,Regulation="negative"))
      }
    }
  }
}
write.table(file="corResult_GSVA_cluster4.txt",outTab,sep="\t",quote=F,row.names=F) 

dim(outTab)


#########cor TF
corFilter=0.34
pvalueFilter=0.05       

TF = read.table("Key_GeneExp_cluster4.txt", row.names=1 ,header=T,sep="\t",check.names=F)  

immuneGene =read.table("Key_TF.txt", row.names=1 ,header=T,sep="\t",check.names=F)  

sameSample=intersect(colnames(TF),colnames(immuneGene))
TF1=TF[,sameSample]
immuneGene1=immuneGene[,sameSample]


outTab=data.frame()
for(i in row.names(TF1)){
  if(sd(TF1[i,])>1){
    for(j in row.names(immuneGene1)){
      x=as.numeric(TF1[i,])
      y=as.numeric(immuneGene1[j,])
      corT=cor.test(x,y)
      cor=corT$estimate
      pvalue=corT$p.value
      if((cor>corFilter) & (pvalue<pvalueFilter)){
        outTab=rbind(outTab,cbind(TF=i,immuneGene=j,cor,pvalue,Regulation="postive"))
      }
      if((cor< -corFilter) & (pvalue<pvalueFilter)){
        outTab=rbind(outTab,cbind(TF=i,immuneGene=j,cor,pvalue,Regulation="negative"))
      }
    }
  }
}
write.table(file="corResult_TF_cluster4.txt",outTab,sep="\t",quote=F,row.names=F) 

dim(outTab)


########ssgasa
corFilter=0.20
pvalueFilter=0.05   

TIMER = ssgseaScore

immuneGene = read.table("Key_GeneExp_cluster4.txt", row.names=1 ,header=T,sep="\t",check.names=F)  

sameSample=intersect(colnames(TIMER),colnames(immuneGene))
TIMER=TIMER[,sameSample]
immuneGene1=immuneGene[,sameSample]


outTab=data.frame()
for(i in row.names(TIMER)){
  if(sd(TIMER[i,])>0){
    for(j in row.names(immuneGene1)){
      x=as.numeric(TIMER[i,])
      y=as.numeric(immuneGene1[j,])
      corT=cor.test(x,y)
      cor=corT$estimate
      pvalue=corT$p.value
      if((cor>corFilter) & (pvalue<pvalueFilter)){
        outTab=rbind(outTab,cbind(TF=i,immuneGene=j,cor,pvalue,Regulation="postive"))
      }
      if((cor< -corFilter) & (pvalue<pvalueFilter)){
        outTab=rbind(outTab,cbind(TF=i,immuneGene=j,cor,pvalue,Regulation="negative"))
      }
    }
  }
}
write.table(file="corResult_ssGSEA_cluster4.txt",outTab,sep="\t",quote=F,row.names=F) 

dim(outTab)


##########immune cor
riskFile="risk.all.txt"            #?????ļ?
immFile="CIBERSORT-Results.txt"     #????ϸ???????????ļ?
pFilter=0.05                        #????ϸ???????????Ĺ???????

#??ȡ????ϸ???????ļ??????????ݽ???????
immune=read.table(immFile, header=T, sep="\t", check.names=F, row.names=1)
immune=immune[immune[,"P-value"]<pFilter,]
TIMER=t(as.matrix(immune[,1:(ncol(immune)-3)]))

corFilter=0.20
pvalueFilter=0.05  

immuneGene = read.table("Key_GeneExp_cluster4.txt", row.names=1 ,header=T,sep="\t",check.names=F)  

#colnames(immuneGene)=substring(colnames(immuneGene), 1, 15)
sameSample=intersect(colnames(TIMER),colnames(immuneGene))
TIMER=TIMER[,sameSample]
immuneGene1=immuneGene[,sameSample]


outTab=data.frame()
for(i in row.names(TIMER)){
  if(sd(TIMER[i,])>0){
    for(j in row.names(immuneGene1)){
      x=as.numeric(TIMER[i,])
      y=as.numeric(immuneGene1[j,])
      corT=cor.test(x,y)
      cor=corT$estimate
      pvalue=corT$p.value
      if((cor>corFilter) & (pvalue<pvalueFilter)){
        outTab=rbind(outTab,cbind(TF=i,immuneGene=j,cor,pvalue,Regulation="postive"))
      }
      if((cor< -corFilter) & (pvalue<pvalueFilter)){
        outTab=rbind(outTab,cbind(TF=i,immuneGene=j,cor,pvalue,Regulation="negative"))
      }
    }
  }
}
write.table(file="corResult_CIBERSORT_cluster4.txt",outTab,sep="\t",quote=F,row.names=F) 

dim(outTab)

#########cor_RPPA
corFilter=0.30
pvalueFilter=0.05       


TF = read.table("Key_GeneExp_cluster4.txt", row.names=1 ,header=T,sep="\t",check.names=F)  

immuneGene =read.table("impute_RPPA.txt", row.names=1 ,header=T,sep="\t",check.names=F)  

colnames(TF)= substring(colnames(TF),1,15)

sameSample=intersect(colnames(TF),colnames(immuneGene))
TF1=TF[,sameSample]
immuneGene1=immuneGene[,sameSample]

outTab=data.frame()
for(i in row.names(TF1)){
  if(sd(TF1[i,])>0){
    for(j in row.names(immuneGene1)){
      x=as.numeric(TF1[i,])
      y=as.numeric(immuneGene1[j,])
      corT=cor.test(x,y)
      cor=corT$estimate
      pvalue=corT$p.value
      if((cor>corFilter) & (pvalue<pvalueFilter)){
        outTab=rbind(outTab,cbind(TF=i,immuneGene=j,cor,pvalue,Regulation="postive"))
      }
      if((cor< -corFilter) & (pvalue<pvalueFilter)){
        outTab=rbind(outTab,cbind(TF=i,immuneGene=j,cor,pvalue,Regulation="negative"))
      }
    }
  }
}
write.table(file="corResult_RPPA_cluster4.txt",outTab,sep="\t",quote=F,row.names=F) 

dim(outTab)

#######cor_all
cor1 = read.table("corResult_TF_cluster4.txt", header=T,sep="\t",check.names=F) 
cor2 = read.table("corResult_GSVA_cluster4.txt", header=T,sep="\t",check.names=F) 
cor3 = read.table("corResult_CIBERSORT_cluster4.txt", header=T,sep="\t",check.names=F) 
cor4 = read.table("corResult_ssGSEA_cluster4.txt", header=T,sep="\t",check.names=F) 
cor5 = read.table("corResult_RPPA_cluster4.txt", header=T,sep="\t",check.names=F) 


lnc = intersect(as.vector(cor1[,1]),as.vector(cor2[,1]))

lnc = intersect(lnc,as.vector(cor3[,2]))
lnc = intersect(lnc,as.vector(cor4[,2]))

write.table(file="final_cor_sig_cluster4.txt",lnc,sep="\t",quote=F,row.names = F) 

cor6=cor1[which(cor1[,1]%in%lnc),]
cor7=cor2[which(cor2[,1]%in%lnc),]

cor8=cor3[which(cor3[,2]%in%lnc),]
cor9=cor4[which(cor4[,2]%in%lnc),]
cor10=cor5[which(cor5[,1]%in%lnc),]


cor_all=rbind(cor6,cor7,cor8,cor9,cor10)
dim(cor6)
dim(cor7)
dim(cor8)
dim(cor9)
dim(cor10)

dim(cor_all)

lnc

write.table(file="cor_all_cluster4.txt",cor_all,sep="\t",quote=F,row.names=F) 

##########
##########
listgene = read.table("finallistgene_cluster4.txt", header=F) 
listpathway = read.table("finallistpathway_cluster4.txt", header=F) 
listimm= read.table("finallistimm_cluster4.txt",sep="\t", header=F) 
listssgsea= read.table("finallistssgsea_cluster4.txt", header=F) 
listRPPA= read.table("finallistRPPA_cluster4.txt",sep="\t", header=F) 

listgene= as.vector(listgene[,1])
listpathway= as.vector(listpathway[,1])
listimm= as.vector(listimm[,1])
listssgsea= as.vector(listssgsea[,1])
listRPPA= as.vector(listRPPA[,1])

rt=read.table("Group_symbol_FPKM.txt",sep="\t",header=T,check.names=F)
#rt=read.table("symbol.OV.txt",sep="\t",header=T,check.names=F)
rt <- as.matrix(rt)
rownames(rt)=rt[,1]
exp=rt[,2:ncol(rt)]

dimnames=list(rownames(exp),colnames(exp))
immuneGene=matrix(as.numeric(as.matrix(exp)),nrow=nrow(exp),dimnames=dimnames)

finalgene = immuneGene[listgene,]
finalpathway = gsva_es[listpathway,]

RPPA = read.table("impute_RPPA.txt", row.names=1 ,header=T,sep="\t",check.names=F)

finalRPPA=RPPA[listRPPA,]

riskFile="risk.all.txt"            #?????ļ?
immFile="CIBERSORT-Results.txt"     #????ϸ???????????ļ?
pFilter=0.05                        #????ϸ???????????Ĺ???????

#??ȡ????ϸ???????ļ??????????ݽ???????
immune=read.table(immFile, header=T, sep="\t", check.names=F, row.names=1)
immune=immune[immune[,"P-value"]<pFilter,]
TIMER=t(as.matrix(immune[,1:(ncol(immune)-3)]))

TIMER1 = TIMER

TIMER2 = ssgseaScore

finalcell=TIMER1[listimm,]
finalssgeas=TIMER2[listssgsea,]

colnames(finalgene)= substring(colnames(finalgene),1,15)
colnames(finalpathway)= substring(colnames(finalpathway),1,15)
colnames(finalssgeas)= substring(colnames(finalssgeas),1,15)
colnames(finalcell)= substring(colnames(finalcell),1,15)
colnames(finalRPPA)= substring(colnames(finalRPPA),1,15)

sameSample=intersect(colnames(finalgene),colnames(finalpathway))
sameSample=intersect(sameSample,colnames(finalcell))
sameSample=intersect(sameSample,colnames(finalssgeas))
sameSample=intersect(sameSample,colnames(finalRPPA))

finalgene= finalgene[,sameSample]
finalpathway= finalpathway[,sameSample]
finalcell= finalcell[,sameSample]
finalssgeas= finalssgeas[,sameSample]
finalRPPA= finalRPPA[,sameSample]

finalall=rbind(finalgene,finalpathway, finalcell, finalRPPA,finalssgeas)

#finalall=rbind(finalgene,finalpathway, finalcell,finalssgeas)

pdf("corHeatmap_all_cluster4.pdf",height=6,width=6)   
ggcorrplot(corr=cor(t(finalall)),
           type = "lower",
           lab = T,lab_size = 1.8,tl.cex = 6)
dev.off()


########final_key_list
rt=read.table("limmaTab.xls",sep="\t",header=T,check.names=F,row.names = 1)
diffExp=read.table("Group_symbol_FPKM.txt",sep="\t",header=T,check.names=F)
diffExp <- as.matrix(diffExp)
rownames(diffExp)=diffExp[,1]
exp=diffExp[,2:ncol(diffExp)]

dimnames=list(rownames(exp),colnames(exp))
diffExp=matrix(as.numeric(as.matrix(exp)),nrow=nrow(exp),dimnames=dimnames)

gene=read.table("finallistgene_cluster4.txt",sep="\t",header=F)
immuneDiffAll=rt[intersect(gene[,1],row.names(rt)),]
immuneDiffGene=intersect(gene[,1],rownames(rt))
hmExp=diffExp[immuneDiffGene,]
immuneDiffResult=immuneDiffAll[immuneDiffGene,]

immuneDiffResult=rbind(ID=colnames(immuneDiffResult),immuneDiffResult)
write.table(immuneDiffResult,file="finallistgene_diff_cluster4.xls",sep="\t",col.names=F,quote=F)

immuneGeneExp=rbind(ID=colnames(hmExp),hmExp)
write.table(immuneGeneExp,file="finallistgene_geneExp_cluster4.txt",sep="\t",quote=F,col.names=F)

write.table(immuneDiffResult,file="J:\\TCGA_FPKM\\Cmap\\finallistgene_diff_cluster4.xls",sep="\t",col.names=F,quote=F)

detach("package:ComplexHeatmap", unload=TRUE)

hmExp = log2(hmExp+1)

plotdata = t(hmExp)

# rainbow是R的一个函数，用于产生彩虹色

E = normalizeBetweenArrays(plotdata, method="quantile")
plotdata = E

pdf(file="heatmap_finallistgene_cluster4.pdf", width = 5,height =2.5)
pheatmap(t(plotdata), 
         annotation=Type, 
         color =colorRampPalette(c(rep("#00A087FF",3.5), "white", rep("#DC0000FF",3.5)))(50),
         cluster_cols =F,
         show_colnames = F,
         show_rownames = T,
         fontsize = 7,
         fontsize_row=8,
         fontsize_col=3)
dev.off()

####################
###########network
library(reshape2)
library(corrplot)
library(plyr)
library(igraph)

poscol <- "#FB9A99" #正相关用红色连线
negcol <- "#C6DBEF" #负相关用蓝色连线

mycol <- c("#FDBF6F", "#1F78B4", "#E31A1C", "#8C510A","#00AFBB", "#E7B800") #cluster的颜色，如果有更多类，就给更多的颜色

links=read.table("cor_all_cluster4.txt",sep="\t",header=T,check.names=F)

nodes=read.table("nodeType_cluster4.txt",sep="\t",header=T,check.names=F)

nodes=unique(nodes)

links[,2] <- str_replace(links[,2], "HALLMARK_", "")

nodes[,1] <- str_replace(nodes[,1], "HALLMARK_", "")

colnames(nodes)[2]= "type.label"
colnames(nodes)[1]= "media"

dim(links)
dim(nodes)


#利用nodes和links构建网络的input文件
net <- graph_from_data_frame(d=links, vertices=nodes, directed=T) 

#开始画图
# Generate colors based on cell clusters:
V(net)$color <- revalue(nodes$type.label,c("TF"=mycol[1],"THCA_cluster4"=mycol[2],"pathway"=mycol[3],"ssgsea"=mycol[4],"immune cell"=mycol[5],"RPPA"=mycol[6]))
E(net)$color <- revalue(links$Regulation,c("postive"=poscol,"negative"=negcol))

# Compute node degrees (#links) and use that to set node size:
# Set edge width based on weight-log10(p_value):
V(net)$label <- V(net)$media #设置标签
E(net)$arrow.mode <- 0 #不需要箭头
E(net)$edge.color <- "tomato" # tomato gray80
E(net)$width <- 1+E(net)$cor/6  #连接之间权重

pdf("network_cluster4.pdf", width = 10, height = 8.5 )
plot(net,
     #layout=layout.reingold.tilford(net,circular=T),
     layout=layout_in_circle, #按圆圈布局
     edge.curved=.2, #画弯曲的连线
     vertex.label.color= "black", #细胞名的颜色
     vertex.label.cex=1,
     vertex.label.dist= -0.1, #标签和节点的位置错开，后期还是要用AI调整
     vertex.size=6,
     edge.color=E(net)$color,cex=5)

#cluster的图例
legend("topright", #图例的位置
       c("TF", "THCA_cluster4", "pathway","ssgsea","immune cell","RPPA"),
       pch=21, col="black", pt.bg=mycol, pt.cex=3,
       cex=1.3, bty="n", ncol=1)


#连线的图例
legend("bottomright",
       c("Positive correlation with P < 0.0001", 
         "Negative correlation with P < 0.0001"),
       col = c(poscol, negcol), bty="n", 
       cex = 1, lty = 1, lwd = 5)

dev.off()

#########Cmap
#########Cmap
library(xlsx)
library(tidyverse)
library(GEOquery)
library(plyr)
library(circlize)
library(ComplexHeatmap)

options(java.parameters = "-Xmx8000m")
Sys.setenv(LANGUAGE = "en") #显示英文报错信息
options(stringsAsFactors = FALSE) #禁止chr转成factor


#CMap要求输入基因是GPL96 platform ID的形式
setwd("J:\\TCGA_FPKM\\Cmap")     
GPL96 <- getGEO("GPL96", destdir = getwd())
GPL96 <- Table(GPL96)[, c("ID", "Gene Symbol")]

pan_n <- 33
pancancertype <- c("ACC", "BLCA", "THCA", "THCA", "CHOL", "THCA", "DLBC", "THCA", "THCA", "THCA", 
                   "KICH", "THCA", "KIRP", "LAML", "LGG", "THCA", "THCA", "LUSC", "MESO", "OV",
                   "PAAD", "PCPG", "PRAD", "READ", "SARC", "SKCM", "STAD", "TGCT", "THCA", "THYM",
                   "THCA", "UCS", "UVM")
diflist <- list()

# 读取数据 拷贝finallistgene_diff.xls 处理pandif_mRNAsi.xlsx
for (i in 1:pan_n){
  print(paste0("Load ", pancancertype[i], " differentially expressed gene data"))
  difdata <- openxlsx::read.xlsx("pandif_mRNAsi.xlsx", sheet = i, colNames = TRUE) %>% 
    merge(GPL96, ., by.x = "Gene Symbol", by.y = "GeneSymbol")
  difdata$logFC <- as.numeric(difdata$logFC)
  difdata <- difdata[order(difdata$logFC, decreasing = T), ]
  diflist[[i]] <- difdata
}

names(diflist) <- pancancertype

# 输出grp文件(one gene per line)
if (!file.exists("./grpfile")){
  dir.create("./grpfile")
}
for (i in 1:pan_n){
  print(paste0(pancancertype[i], " processing"))
  tmpdata <- diflist[[i]]
  tmp_updata <- tmpdata[tmpdata$logFC > 0, ]
  tmp_downdata <- tmpdata[tmpdata$logFC < 0, ]
  # 选择差异最大的前500个基因
  if (nrow(tmp_updata) > 500){
    top500up <- tmp_updata[, "ID"][1:500]
  } else {top500up <- tmp_updata[, "ID"]}
  
  if (nrow(tmp_downdata) > 500){
    top500down <- rev(tmp_downdata[, "ID"])[1:500]
  } else {top500down <- rev(tmp_downdata[, "ID"])}
  # 写成grp格式文件
  write.table(top500up, paste0("grpfile/", pancancertype[i], "_up500.grp"),
              row.names = F, sep = "\t", quote = F, col.names = F)
  write.table(top500down, paste0("grpfile/", pancancertype[i], "_down500.grp"),
              row.names = F, sep = "\t", quote = F, col.names = F)
}

###########产生差异基因的.grp文件

difdata <- read.table("finallistgene_diff_cluster4.xls", header=T,sep="\t",check.names=F)  %>% 
  merge(GPL96, ., by.x = "Gene Symbol", by.y = "ID")
difdata$logFC <- as.numeric(difdata$logFC)
difdata <- difdata[order(difdata$logFC, decreasing = T), ]

tmpdata <- difdata
tmp_updata <- tmpdata[tmpdata$logFC > 0, ]
tmp_downdata <- tmpdata[tmpdata$logFC < 0, ]
# 选择差异最大的前500个基因
if (nrow(tmp_updata) > 500){
  top500up <- tmp_updata[, "ID"][1:500]
} else {top500up <- tmp_updata[, "ID"]}

if (nrow(tmp_downdata) > 500){
  top500down <- rev(tmp_downdata[, "ID"])[1:500]
} else {top500down <- rev(tmp_downdata[, "ID"])}
# 写成grp格式文件
write.table(top500up, "grpfile_up500.grp",
            row.names = F, sep = "\t", quote = F, col.names = F)
write.table(top500down, "grpfile_down500.grp",
            row.names = F, sep = "\t", quote = F, col.names = F)


#####获得CMap_result.xls。
# 按操作文档得到的结果
ACC_CMap_result <- xlsx::read.xlsx("CMap_result_cluster4.xls", sheetIndex = 1, header = T)
ACC_CMap_result$p <- as.numeric(ACC_CMap_result$p)
# p < 0.05 筛选具有统计学意义的化合物
ACC_CMap_sig <- na.omit(ACC_CMap_result)
ACC_CMap_sig <- ACC_CMap_sig[1:10, ]
dim(ACC_CMap_sig)

ACC_CMap_sig= cbind(rownames(ACC_CMap_sig),ACC_CMap_sig)

write.table(file="Connectivity_Map_Output_cluster4.txt",ACC_CMap_sig,sep="\t",quote=F,row.names=F) 


drug2 = read.table("Connectivity_Map_Output_cluster4.txt",sep="\t",header=T,check.names=F,row.names = 1)

drug2$cmap.name

p1<-ggplot(drug2,aes(cmap.name,enrichment,size=specificity))+
  geom_point(shape=21,aes(fill=p),position =position_dodge(0))+
  theme_minimal()+xlab(NULL)+ylab(NULL)+
  scale_size_continuous(range=c(1,8))+
  scale_fill_gradientn(colours=c("#00A087FF","#DC0000FF"),guide="legend")+
  theme(axis.text.x=element_text(angle= 30),legend.position = "bottom",legend.box = "vertical",panel.grid.major =element_blank() )
ggsave(file="Only_cluster4.pdf",height=4.4,width = 5.5)

##############ATAC-seq
setwd("J:\\TCGA-ATAC-seq_bigwig\\THCA")
library(data.table)
library(Gviz)
library(RColorBrewer)
library(TxDb.Hsapiens.UCSC.hg38.knownGene)
txdb_hg38 <- TxDb.Hsapiens.UCSC.hg38.knownGene
grt <- GeneRegionTrack(txdb_hg38, genome="hg38",showId=TRUE, geneSymbol=TRUE, name="UCSC")
library(org.Hs.eg.db)
z <- mapIds(org.Hs.eg.db, gene(grt), "SYMBOL", "ENTREZID", multiVals = "first")
zz <- sapply(z, is.null)
z[zz] <- gene(grt)[zz]
gr <- ranges(grt)
mcols(gr)$symbol <- z
grt@range <- gr

# 输入数据
bwInfo<-read.table("easy_input.txt",header=F,row.names=1,as.is=T)
head(bwInfo)

##############
gloci<-read.table("loci_SCGB3A1.bed",header=F,as.is=T)
head(gloci)

#可调整的参数
genefold<-as.numeric("0.4")#放大、缩小展示的范围

# 展示的基因组范围
colnames(gloci)<-c("chr","start","end","strand")
chr<-gloci[rownames(gloci),]$chr
gloci$width<-with(gloci,end-start)
startpoint<-gloci[rownames(gloci),]$start-genefold*gloci[rownames(gloci),]$width
endpoint<-gloci[rownames(gloci),]$end+genefold*gloci[rownames(gloci),]$width

#下面将scale等track写入tracklist
tracklist<-list()
#写入chromosome
itrack <- IdeogramTrack(genome = "hg38", chromosome = chr,outline=T)
tracklist[["itrack"]]<-itrack

#写入比例尺
scalebar <- GenomeAxisTrack(scale=0.25,col="black",fontcolor="black",name="Scale",labelPos="above",showTitle=TRUE)
tracklist[["scalebar"]]<-scalebar

#写入基因组位置
axisTrack <- GenomeAxisTrack(labelPos="above",col="black",fontcolor="black",name=paste(chr,":",sep=""),exponent=0,showTitle=TRUE)
tracklist[["axisTrack"]]<-axisTrack

#写入bigwig
#配色
colpal<-rep(brewer.pal(12,"Paired"),20)
coldf<-data.frame(col=colpal[1:nrow(bwInfo)],row.names = rownames(bwInfo),stringsAsFactors = F)

for(index in rownames(bwInfo)){
  bgFile<-file.path("J:\\TCGA-ATAC-seq_bigwig\\THCA",paste(index,".bw",sep=""))
  tracklist[[index]]<-DataTrack(range = bgFile,genome="hg38",type="histogram",
                                name=chartr("_","\n",bwInfo[index,]),
                                col.histogram=coldf[index,])#每个track颜色不同才好看
}

#写入基因结构
tracklist[["grt"]]<-grt

#输出pdf文件
pdf("loci_SCGB3A1.pdf",height=10,width=8.2)
plotTracks(tracklist, from = startpoint, to = endpoint,
           chromosome=chr,background.panel = "white", background.title = "white",
           col.title="black",col.axis="black",ylim=c(0,50),
           rot.title=0,cex.title=0.9,margin=38,title.width=1.5,collapseTranscripts = "longest")
#collapseTranscripts = "longest")#同一个基因的多个transcript压缩成最长的一个
dev.off()

##############
gloci<-read.table("loci_DEPTOR.bed",header=F,as.is=T)
head(gloci)

#可调整的参数
genefold<-as.numeric("0.1")#放大、缩小展示的范围

# 展示的基因组范围
colnames(gloci)<-c("chr","start","end","strand")
chr<-gloci[rownames(gloci),]$chr
gloci$width<-with(gloci,end-start)
startpoint<-gloci[rownames(gloci),]$start-genefold*gloci[rownames(gloci),]$width
endpoint<-gloci[rownames(gloci),]$end+genefold*gloci[rownames(gloci),]$width

#下面将scale等track写入tracklist
tracklist<-list()
#写入chromosome
itrack <- IdeogramTrack(genome = "hg38", chromosome = chr,outline=T)
tracklist[["itrack"]]<-itrack

#写入比例尺
scalebar <- GenomeAxisTrack(scale=0.25,col="black",fontcolor="black",name="Scale",labelPos="above",showTitle=TRUE)
tracklist[["scalebar"]]<-scalebar

#写入基因组位置
axisTrack <- GenomeAxisTrack(labelPos="above",col="black",fontcolor="black",name=paste(chr,":",sep=""),exponent=0,showTitle=TRUE)
tracklist[["axisTrack"]]<-axisTrack

#写入bigwig
#配色
colpal<-rep(brewer.pal(12,"Paired"),20)
coldf<-data.frame(col=colpal[1:nrow(bwInfo)],row.names = rownames(bwInfo),stringsAsFactors = F)

for(index in rownames(bwInfo)){
  bgFile<-file.path("J:\\TCGA-ATAC-seq_bigwig\\THCA",paste(index,".bw",sep=""))
  tracklist[[index]]<-DataTrack(range = bgFile,genome="hg38",type="histogram",
                                name=chartr("_","\n",bwInfo[index,]),
                                col.histogram=coldf[index,])#每个track颜色不同才好看
}

#写入基因结构
tracklist[["grt"]]<-grt

#输出pdf文件
pdf("loci_DEPTOR.pdf",height=10,width=8.2)
plotTracks(tracklist, from = startpoint, to = endpoint,
           chromosome=chr,background.panel = "white", background.title = "white",
           col.title="black",col.axis="black",ylim=c(0,150),
           rot.title=0,cex.title=0.9,margin=38,title.width=1.5,collapseTranscripts = "longest")
#collapseTranscripts = "longest")#同一个基因的多个transcript压缩成最长的一个
dev.off()

##############
gloci<-read.table("loci_FHL1.bed",header=F,as.is=T)
head(gloci)

#可调整的参数
genefold<-as.numeric("0.2")#放大、缩小展示的范围

# 展示的基因组范围
colnames(gloci)<-c("chr","start","end","strand")
chr<-gloci[rownames(gloci),]$chr
gloci$width<-with(gloci,end-start)
startpoint<-gloci[rownames(gloci),]$start-genefold*gloci[rownames(gloci),]$width
endpoint<-gloci[rownames(gloci),]$end+genefold*gloci[rownames(gloci),]$width

#下面将scale等track写入tracklist
tracklist<-list()
#写入chromosome
itrack <- IdeogramTrack(genome = "hg38", chromosome = chr,outline=T)
tracklist[["itrack"]]<-itrack

#写入比例尺
scalebar <- GenomeAxisTrack(scale=0.25,col="black",fontcolor="black",name="Scale",labelPos="above",showTitle=TRUE)
tracklist[["scalebar"]]<-scalebar

#写入基因组位置
axisTrack <- GenomeAxisTrack(labelPos="above",col="black",fontcolor="black",name=paste(chr,":",sep=""),exponent=0,showTitle=TRUE)
tracklist[["axisTrack"]]<-axisTrack

#写入bigwig
#配色
colpal<-rep(brewer.pal(12,"Paired"),20)
coldf<-data.frame(col=colpal[1:nrow(bwInfo)],row.names = rownames(bwInfo),stringsAsFactors = F)

for(index in rownames(bwInfo)){
  bgFile<-file.path("J:\\TCGA-ATAC-seq_bigwig\\THCA",paste(index,".bw",sep=""))
  tracklist[[index]]<-DataTrack(range = bgFile,genome="hg38",type="histogram",
                                name=chartr("_","\n",bwInfo[index,]),
                                col.histogram=coldf[index,])#每个track颜色不同才好看
}

#写入基因结构
tracklist[["grt"]]<-grt

#输出pdf文件
pdf("loci_FHL1.pdf",height=10,width=8.2)
plotTracks(tracklist, from = startpoint, to = endpoint,
           chromosome=chr,background.panel = "white", background.title = "white",
           col.title="black",col.axis="black",ylim=c(0,150),
           rot.title=0,cex.title=0.9,margin=38,title.width=1.5,collapseTranscripts = "longest")
#collapseTranscripts = "longest")#同一个基因的多个transcript压缩成最长的一个
dev.off()

##############
gloci<-read.table("loci_DUSP6.bed",header=F,as.is=T)
head(gloci)

#可调整的参数
genefold<-as.numeric("0.2")#放大、缩小展示的范围

# 展示的基因组范围
colnames(gloci)<-c("chr","start","end","strand")
chr<-gloci[rownames(gloci),]$chr
gloci$width<-with(gloci,end-start)
startpoint<-gloci[rownames(gloci),]$start-genefold*gloci[rownames(gloci),]$width
endpoint<-gloci[rownames(gloci),]$end+genefold*gloci[rownames(gloci),]$width

#下面将scale等track写入tracklist
tracklist<-list()
#写入chromosome
itrack <- IdeogramTrack(genome = "hg38", chromosome = chr,outline=T)
tracklist[["itrack"]]<-itrack

#写入比例尺
scalebar <- GenomeAxisTrack(scale=0.25,col="black",fontcolor="black",name="Scale",labelPos="above",showTitle=TRUE)
tracklist[["scalebar"]]<-scalebar

#写入基因组位置
axisTrack <- GenomeAxisTrack(labelPos="above",col="black",fontcolor="black",name=paste(chr,":",sep=""),exponent=0,showTitle=TRUE)
tracklist[["axisTrack"]]<-axisTrack

#写入bigwig
#配色
colpal<-rep(brewer.pal(12,"Paired"),20)
coldf<-data.frame(col=colpal[1:nrow(bwInfo)],row.names = rownames(bwInfo),stringsAsFactors = F)

for(index in rownames(bwInfo)){
  bgFile<-file.path("J:\\TCGA-ATAC-seq_bigwig\\THCA",paste(index,".bw",sep=""))
  tracklist[[index]]<-DataTrack(range = bgFile,genome="hg38",type="histogram",
                                name=chartr("_","\n",bwInfo[index,]),
                                col.histogram=coldf[index,])#每个track颜色不同才好看
}

#写入基因结构
tracklist[["grt"]]<-grt

#输出pdf文件
pdf("loci_DUSP6.pdf",height=10,width=8.2)
plotTracks(tracklist, from = startpoint, to = endpoint,
           chromosome=chr,background.panel = "white", background.title = "white",
           col.title="black",col.axis="black",ylim=c(0,250),
           rot.title=0,cex.title=0.9,margin=38,title.width=1.5,collapseTranscripts = "longest")
#collapseTranscripts = "longest")#同一个基因的多个transcript压缩成最长的一个
dev.off()

##############
gloci<-read.table("loci_TSC22D1.bed",header=F,as.is=T)
head(gloci)

#可调整的参数
genefold<-as.numeric("0.1")#放大、缩小展示的范围

# 展示的基因组范围
colnames(gloci)<-c("chr","start","end","strand")
chr<-gloci[rownames(gloci),]$chr
gloci$width<-with(gloci,end-start)
startpoint<-gloci[rownames(gloci),]$start-genefold*gloci[rownames(gloci),]$width
endpoint<-gloci[rownames(gloci),]$end+genefold*gloci[rownames(gloci),]$width

#下面将scale等track写入tracklist
tracklist<-list()
#写入chromosome
itrack <- IdeogramTrack(genome = "hg38", chromosome = chr,outline=T)
tracklist[["itrack"]]<-itrack

#写入比例尺
scalebar <- GenomeAxisTrack(scale=0.25,col="black",fontcolor="black",name="Scale",labelPos="above",showTitle=TRUE)
tracklist[["scalebar"]]<-scalebar

#写入基因组位置
axisTrack <- GenomeAxisTrack(labelPos="above",col="black",fontcolor="black",name=paste(chr,":",sep=""),exponent=0,showTitle=TRUE)
tracklist[["axisTrack"]]<-axisTrack

#写入bigwig
#配色
colpal<-rep(brewer.pal(12,"Paired"),20)
coldf<-data.frame(col=colpal[1:nrow(bwInfo)],row.names = rownames(bwInfo),stringsAsFactors = F)

for(index in rownames(bwInfo)){
  bgFile<-file.path("J:\\TCGA-ATAC-seq_bigwig\\THCA",paste(index,".bw",sep=""))
  tracklist[[index]]<-DataTrack(range = bgFile,genome="hg38",type="histogram",
                                name=chartr("_","\n",bwInfo[index,]),
                                col.histogram=coldf[index,])#每个track颜色不同才好看
}

#写入基因结构
tracklist[["grt"]]<-grt

#输出pdf文件
pdf("loci_TSC22D1.pdf",height=10,width=8.2)
plotTracks(tracklist, from = startpoint, to = endpoint,
           chromosome=chr,background.panel = "white", background.title = "white",
           col.title="black",col.axis="black",ylim=c(0,150),
           rot.title=0,cex.title=0.9,margin=38,title.width=1.5,collapseTranscripts = "longest")
#collapseTranscripts = "longest")#同一个基因的多个transcript压缩成最长的一个
dev.off()

##############
gloci<-read.table("loci_PCP4.bed",header=F,as.is=T)
head(gloci)

#可调整的参数
genefold<-as.numeric("0.1")#放大、缩小展示的范围

# 展示的基因组范围
colnames(gloci)<-c("chr","start","end","strand")
chr<-gloci[rownames(gloci),]$chr
gloci$width<-with(gloci,end-start)
startpoint<-gloci[rownames(gloci),]$start-genefold*gloci[rownames(gloci),]$width
endpoint<-gloci[rownames(gloci),]$end+genefold*gloci[rownames(gloci),]$width

#下面将scale等track写入tracklist
tracklist<-list()
#写入chromosome
itrack <- IdeogramTrack(genome = "hg38", chromosome = chr,outline=T)
tracklist[["itrack"]]<-itrack

#写入比例尺
scalebar <- GenomeAxisTrack(scale=0.25,col="black",fontcolor="black",name="Scale",labelPos="above",showTitle=TRUE)
tracklist[["scalebar"]]<-scalebar

#写入基因组位置
axisTrack <- GenomeAxisTrack(labelPos="above",col="black",fontcolor="black",name=paste(chr,":",sep=""),exponent=0,showTitle=TRUE)
tracklist[["axisTrack"]]<-axisTrack

#写入bigwig
#配色
colpal<-rep(brewer.pal(12,"Paired"),20)
coldf<-data.frame(col=colpal[1:nrow(bwInfo)],row.names = rownames(bwInfo),stringsAsFactors = F)

for(index in rownames(bwInfo)){
  bgFile<-file.path("J:\\TCGA-ATAC-seq_bigwig\\THCA",paste(index,".bw",sep=""))
  tracklist[[index]]<-DataTrack(range = bgFile,genome="hg38",type="histogram",
                                name=chartr("_","\n",bwInfo[index,]),
                                col.histogram=coldf[index,])#每个track颜色不同才好看
}

#写入基因结构
tracklist[["grt"]]<-grt

#输出pdf文件
pdf("loci_PCP4.pdf",height=10,width=8.2)
plotTracks(tracklist, from = startpoint, to = endpoint,
           chromosome=chr,background.panel = "white", background.title = "white",
           col.title="black",col.axis="black",ylim=c(0,150),
           rot.title=0,cex.title=0.9,margin=38,title.width=1.5,collapseTranscripts = "longest")
#collapseTranscripts = "longest")#同一个基因的多个transcript压缩成最长的一个
dev.off()

##############
gloci<-read.table("loci_ZC3H12A.bed",header=F,as.is=T)
head(gloci)

#可调整的参数
genefold<-as.numeric("0.8")#放大、缩小展示的范围

# 展示的基因组范围
colnames(gloci)<-c("chr","start","end","strand")
chr<-gloci[rownames(gloci),]$chr
gloci$width<-with(gloci,end-start)
startpoint<-gloci[rownames(gloci),]$start-genefold*gloci[rownames(gloci),]$width
endpoint<-gloci[rownames(gloci),]$end+genefold*gloci[rownames(gloci),]$width

#下面将scale等track写入tracklist
tracklist<-list()
#写入chromosome
itrack <- IdeogramTrack(genome = "hg38", chromosome = chr,outline=T)
tracklist[["itrack"]]<-itrack

#写入比例尺
scalebar <- GenomeAxisTrack(scale=0.25,col="black",fontcolor="black",name="Scale",labelPos="above",showTitle=TRUE)
tracklist[["scalebar"]]<-scalebar

#写入基因组位置
axisTrack <- GenomeAxisTrack(labelPos="above",col="black",fontcolor="black",name=paste(chr,":",sep=""),exponent=0,showTitle=TRUE)
tracklist[["axisTrack"]]<-axisTrack

#写入bigwig
#配色
colpal<-rep(brewer.pal(12,"Paired"),20)
coldf<-data.frame(col=colpal[1:nrow(bwInfo)],row.names = rownames(bwInfo),stringsAsFactors = F)

for(index in rownames(bwInfo)){
  bgFile<-file.path("J:\\TCGA-ATAC-seq_bigwig\\THCA",paste(index,".bw",sep=""))
  tracklist[[index]]<-DataTrack(range = bgFile,genome="hg38",type="histogram",
                                name=chartr("_","\n",bwInfo[index,]),
                                col.histogram=coldf[index,])#每个track颜色不同才好看
}

#写入基因结构
tracklist[["grt"]]<-grt

#输出pdf文件
pdf("loci_ZC3H12A.pdf",height=12,width=8.2)
plotTracks(tracklist, from = startpoint, to = endpoint,
           chromosome=chr,background.panel = "white", background.title = "white",
           col.title="black",col.axis="black",ylim=c(0,150),
           rot.title=0,cex.title=0.9,margin=38,title.width=1.5,collapseTranscripts = "longest")
#collapseTranscripts = "longest")#同一个基因的多个transcript压缩成最长的一个
dev.off()

##############
gloci<-read.table("loci_CDKN1A.bed",header=F,as.is=T)
head(gloci)

#可调整的参数
genefold<-as.numeric("0.2")#放大、缩小展示的范围

# 展示的基因组范围
colnames(gloci)<-c("chr","start","end","strand")
chr<-gloci[rownames(gloci),]$chr
gloci$width<-with(gloci,end-start)
startpoint<-gloci[rownames(gloci),]$start-genefold*gloci[rownames(gloci),]$width
endpoint<-gloci[rownames(gloci),]$end+genefold*gloci[rownames(gloci),]$width

#下面将scale等track写入tracklist
tracklist<-list()
#写入chromosome
itrack <- IdeogramTrack(genome = "hg38", chromosome = chr,outline=T)
tracklist[["itrack"]]<-itrack

#写入比例尺
scalebar <- GenomeAxisTrack(scale=0.25,col="black",fontcolor="black",name="Scale",labelPos="above",showTitle=TRUE)
tracklist[["scalebar"]]<-scalebar

#写入基因组位置
axisTrack <- GenomeAxisTrack(labelPos="above",col="black",fontcolor="black",name=paste(chr,":",sep=""),exponent=0,showTitle=TRUE)
tracklist[["axisTrack"]]<-axisTrack

#写入bigwig
#配色
colpal<-rep(brewer.pal(12,"Paired"),20)
coldf<-data.frame(col=colpal[1:nrow(bwInfo)],row.names = rownames(bwInfo),stringsAsFactors = F)

for(index in rownames(bwInfo)){
  bgFile<-file.path("J:\\TCGA-ATAC-seq_bigwig\\THCA",paste(index,".bw",sep=""))
  tracklist[[index]]<-DataTrack(range = bgFile,genome="hg38",type="histogram",
                                name=chartr("_","\n",bwInfo[index,]),
                                col.histogram=coldf[index,])#每个track颜色不同才好看
}

#写入基因结构
tracklist[["grt"]]<-grt

#输出pdf文件
pdf("loci_CDKN1A.pdf",height=10,width=8.2)
plotTracks(tracklist, from = startpoint, to = endpoint,
           chromosome=chr,background.panel = "white", background.title = "white",
           col.title="black",col.axis="black",ylim=c(0,150),
           rot.title=0,cex.title=0.9,margin=38,title.width=1.5,collapseTranscripts = "longest")
#collapseTranscripts = "longest")#同一个基因的多个transcript压缩成最长的一个
dev.off()

##############
gloci<-read.table("loci_IGHA1.bed",header=F,as.is=T)
head(gloci)

#可调整的参数
genefold<-as.numeric("0.2")#放大、缩小展示的范围

# 展示的基因组范围
colnames(gloci)<-c("chr","start","end","strand")
chr<-gloci[rownames(gloci),]$chr
gloci$width<-with(gloci,end-start)
startpoint<-gloci[rownames(gloci),]$start-genefold*gloci[rownames(gloci),]$width
endpoint<-gloci[rownames(gloci),]$end+genefold*gloci[rownames(gloci),]$width

#下面将scale等track写入tracklist
tracklist<-list()
#写入chromosome
itrack <- IdeogramTrack(genome = "hg38", chromosome = chr,outline=T)
tracklist[["itrack"]]<-itrack

#写入比例尺
scalebar <- GenomeAxisTrack(scale=0.25,col="black",fontcolor="black",name="Scale",labelPos="above",showTitle=TRUE)
tracklist[["scalebar"]]<-scalebar

#写入基因组位置
axisTrack <- GenomeAxisTrack(labelPos="above",col="black",fontcolor="black",name=paste(chr,":",sep=""),exponent=0,showTitle=TRUE)
tracklist[["axisTrack"]]<-axisTrack

#写入bigwig
#配色
colpal<-rep(brewer.pal(12,"Paired"),20)
coldf<-data.frame(col=colpal[1:nrow(bwInfo)],row.names = rownames(bwInfo),stringsAsFactors = F)

for(index in rownames(bwInfo)){
  bgFile<-file.path("J:\\TCGA-ATAC-seq_bigwig\\THCA",paste(index,".bw",sep=""))
  tracklist[[index]]<-DataTrack(range = bgFile,genome="hg38",type="histogram",
                                name=chartr("_","\n",bwInfo[index,]),
                                col.histogram=coldf[index,])#每个track颜色不同才好看
}

#写入基因结构
tracklist[["grt"]]<-grt

#输出pdf文件
pdf("loci_IGHA1.pdf",height=40,width=8.2)
plotTracks(tracklist, from = startpoint, to = endpoint,
           chromosome=chr,background.panel = "white", background.title = "white",
           col.title="black",col.axis="black",ylim=c(0,150),
           rot.title=0,cex.title=0.9,margin=38,title.width=1.5,collapseTranscripts = "longest")
#collapseTranscripts = "longest")#同一个基因的多个transcript压缩成最长的一个
dev.off()

##############
gloci<-read.table("loci_IGHG1.bed",header=F,as.is=T)
head(gloci)

#可调整的参数
genefold<-as.numeric("0.2")#放大、缩小展示的范围

# 展示的基因组范围
colnames(gloci)<-c("chr","start","end","strand")
chr<-gloci[rownames(gloci),]$chr
gloci$width<-with(gloci,end-start)
startpoint<-gloci[rownames(gloci),]$start-genefold*gloci[rownames(gloci),]$width
endpoint<-gloci[rownames(gloci),]$end+genefold*gloci[rownames(gloci),]$width

#下面将scale等track写入tracklist
tracklist<-list()
#写入chromosome
itrack <- IdeogramTrack(genome = "hg38", chromosome = chr,outline=T)
tracklist[["itrack"]]<-itrack

#写入比例尺
scalebar <- GenomeAxisTrack(scale=0.25,col="black",fontcolor="black",name="Scale",labelPos="above",showTitle=TRUE)
tracklist[["scalebar"]]<-scalebar

#写入基因组位置
axisTrack <- GenomeAxisTrack(labelPos="above",col="black",fontcolor="black",name=paste(chr,":",sep=""),exponent=0,showTitle=TRUE)
tracklist[["axisTrack"]]<-axisTrack

#写入bigwig
#配色
colpal<-rep(brewer.pal(12,"Paired"),20)
coldf<-data.frame(col=colpal[1:nrow(bwInfo)],row.names = rownames(bwInfo),stringsAsFactors = F)

for(index in rownames(bwInfo)){
  bgFile<-file.path("J:\\TCGA-ATAC-seq_bigwig\\THCA",paste(index,".bw",sep=""))
  tracklist[[index]]<-DataTrack(range = bgFile,genome="hg38",type="histogram",
                                name=chartr("_","\n",bwInfo[index,]),
                                col.histogram=coldf[index,])#每个track颜色不同才好看
}

#写入基因结构
tracklist[["grt"]]<-grt

#输出pdf文件
pdf("loci_IGHG1.pdf",height=40,width=8.2)
plotTracks(tracklist, from = startpoint, to = endpoint,
           chromosome=chr,background.panel = "white", background.title = "white",
           col.title="black",col.axis="black",ylim=c(0,150),
           rot.title=0,cex.title=0.9,margin=38,title.width=1.5,collapseTranscripts = "longest")
#collapseTranscripts = "longest")#同一个基因的多个transcript压缩成最长的一个
dev.off()


############PEAK
setwd("J:\\TCGA-ATAC-seq_bigwig\\GSE139099")
library(data.table)
library(Gviz)
library(RColorBrewer)
library(TxDb.Hsapiens.UCSC.hg38.knownGene)
txdb_hg38 <- TxDb.Hsapiens.UCSC.hg38.knownGene
grt <- GeneRegionTrack(txdb_hg38, genome="hg38",showId=TRUE, geneSymbol=TRUE, name="UCSC")
library(org.Hs.eg.db)
z <- mapIds(org.Hs.eg.db, gene(grt), "SYMBOL", "ENTREZID", multiVals = "first")
zz <- sapply(z, is.null)
z[zz] <- gene(grt)[zz]
gr <- ranges(grt)
mcols(gr)$symbol <- z
grt@range <- gr

# 输入数据
bwInfo<-read.table("easy_input.txt",header=F,row.names=1,as.is=T)
head(bwInfo)

##############
gloci<-read.table("loci_SEMA6B.bed",header=F,as.is=T)
head(gloci)

#可调整的参数
genefold<-as.numeric("0.5")#放大、缩小展示的范围

# 展示的基因组范围
colnames(gloci)<-c("chr","start","end","strand")
chr<-gloci[rownames(gloci),]$chr
gloci$width<-with(gloci,end-start)
startpoint<-gloci[rownames(gloci),]$start-genefold*gloci[rownames(gloci),]$width
endpoint<-gloci[rownames(gloci),]$end+genefold*gloci[rownames(gloci),]$width

#下面将scale等track写入tracklist
tracklist<-list()
#写入chromosome
itrack <- IdeogramTrack(genome = "hg38", chromosome = chr,outline=T)
tracklist[["itrack"]]<-itrack

#写入比例尺
scalebar <- GenomeAxisTrack(scale=0.25,col="black",fontcolor="black",name="Scale",labelPos="above",showTitle=TRUE)
tracklist[["scalebar"]]<-scalebar

#写入基因组位置
axisTrack <- GenomeAxisTrack(labelPos="above",col="black",fontcolor="black",name=paste(chr,":",sep=""),exponent=0,showTitle=TRUE)
tracklist[["axisTrack"]]<-axisTrack

#写入bigwig
#配色
colpal<-rep(brewer.pal(12,"Paired"),20)
coldf<-data.frame(col=colpal[1:nrow(bwInfo)],row.names = rownames(bwInfo),stringsAsFactors = F)

for(index in rownames(bwInfo)){
  bgFile<-file.path("J:\\TCGA-ATAC-seq_bigwig\\GSE139099",paste(index,".bw",sep=""))
  tracklist[[index]]<-DataTrack(range = bgFile,genome="hg38",type="histogram",
                                name=chartr("_","\n",bwInfo[index,]),
                                col.histogram=coldf[index,])#每个track颜色不同才好看
}

#写入基因结构
tracklist[["grt"]]<-grt

#输出pdf文件
pdf("loci_SEMA6B.pdf",height=12,width=10)
plotTracks(tracklist, from = startpoint, to = endpoint,
           chromosome=chr,background.panel = "white", background.title = "white",
           col.title="black",col.axis="black",ylim=c(0,150),
           rot.title=0,cex.title=0.9,margin=38,title.width=1.5,collapseTranscripts = "longest")
#collapseTranscripts = "longest")#同一个基因的多个transcript压缩成最长的一个
dev.off()


##############
gloci<-read.table("loci_SLC11A1.bed",header=F,as.is=T)
head(gloci)

#可调整的参数
genefold<-as.numeric("0.5")#放大、缩小展示的范围

# 展示的基因组范围
colnames(gloci)<-c("chr","start","end","strand")
chr<-gloci[rownames(gloci),]$chr
gloci$width<-with(gloci,end-start)
startpoint<-gloci[rownames(gloci),]$start-genefold*gloci[rownames(gloci),]$width
endpoint<-gloci[rownames(gloci),]$end+genefold*gloci[rownames(gloci),]$width

#下面将scale等track写入tracklist
tracklist<-list()
#写入chromosome
itrack <- IdeogramTrack(genome = "hg38", chromosome = chr,outline=T)
tracklist[["itrack"]]<-itrack

#写入比例尺
scalebar <- GenomeAxisTrack(scale=0.25,col="black",fontcolor="black",name="Scale",labelPos="above",showTitle=TRUE)
tracklist[["scalebar"]]<-scalebar

#写入基因组位置
axisTrack <- GenomeAxisTrack(labelPos="above",col="black",fontcolor="black",name=paste(chr,":",sep=""),exponent=0,showTitle=TRUE)
tracklist[["axisTrack"]]<-axisTrack

#写入bigwig
#配色
colpal<-rep(brewer.pal(12,"Paired"),20)
coldf<-data.frame(col=colpal[1:nrow(bwInfo)],row.names = rownames(bwInfo),stringsAsFactors = F)

for(index in rownames(bwInfo)){
  bgFile<-file.path("J:\\TCGA-ATAC-seq_bigwig\\GSE139099",paste(index,".bw",sep=""))
  tracklist[[index]]<-DataTrack(range = bgFile,genome="hg38",type="histogram",
                                name=chartr("_","\n",bwInfo[index,]),
                                col.histogram=coldf[index,])#每个track颜色不同才好看
}

#写入基因结构
tracklist[["grt"]]<-grt

#输出pdf文件
pdf("loci_SLC11A1.pdf",height=12,width=10)
plotTracks(tracklist, from = startpoint, to = endpoint,
           chromosome=chr,background.panel = "white", background.title = "white",
           col.title="black",col.axis="black",ylim=c(0,150),
           rot.title=0,cex.title=0.9,margin=38,title.width=1.5,collapseTranscripts = "longest")
#collapseTranscripts = "longest")#同一个基因的多个transcript压缩成最长的一个
dev.off()

##############
gloci<-read.table("loci_CXCL9.bed",header=F,as.is=T)
head(gloci)

#可调整的参数
genefold<-as.numeric("0.5")#放大、缩小展示的范围

# 展示的基因组范围
colnames(gloci)<-c("chr","start","end","strand")
chr<-gloci[rownames(gloci),]$chr
gloci$width<-with(gloci,end-start)
startpoint<-gloci[rownames(gloci),]$start-genefold*gloci[rownames(gloci),]$width
endpoint<-gloci[rownames(gloci),]$end+genefold*gloci[rownames(gloci),]$width

#下面将scale等track写入tracklist
tracklist<-list()
#写入chromosome
itrack <- IdeogramTrack(genome = "hg38", chromosome = chr,outline=T)
tracklist[["itrack"]]<-itrack

#写入比例尺
scalebar <- GenomeAxisTrack(scale=0.25,col="black",fontcolor="black",name="Scale",labelPos="above",showTitle=TRUE)
tracklist[["scalebar"]]<-scalebar

#写入基因组位置
axisTrack <- GenomeAxisTrack(labelPos="above",col="black",fontcolor="black",name=paste(chr,":",sep=""),exponent=0,showTitle=TRUE)
tracklist[["axisTrack"]]<-axisTrack

#写入bigwig
#配色
colpal<-rep(brewer.pal(12,"Paired"),20)
coldf<-data.frame(col=colpal[1:nrow(bwInfo)],row.names = rownames(bwInfo),stringsAsFactors = F)

for(index in rownames(bwInfo)){
  bgFile<-file.path("J:\\TCGA-ATAC-seq_bigwig\\GSE139099",paste(index,".bw",sep=""))
  tracklist[[index]]<-DataTrack(range = bgFile,genome="hg38",type="histogram",
                                name=chartr("_","\n",bwInfo[index,]),
                                col.histogram=coldf[index,])#每个track颜色不同才好看
}

#写入基因结构
tracklist[["grt"]]<-grt

#输出pdf文件
pdf("loci_CXCL9.pdf",height=12,width=10)
plotTracks(tracklist, from = startpoint, to = endpoint,
           chromosome=chr,background.panel = "white", background.title = "white",
           col.title="black",col.axis="black",ylim=c(0,150),
           rot.title=0,cex.title=0.9,margin=38,title.width=1.5,collapseTranscripts = "longest")
#collapseTranscripts = "longest")#同一个基因的多个transcript压缩成最长的一个
dev.off()

##############
gloci<-read.table("loci_CLEC5A.bed",header=F,as.is=T)
head(gloci)

#可调整的参数
genefold<-as.numeric("0.5")#放大、缩小展示的范围

# 展示的基因组范围
colnames(gloci)<-c("chr","start","end","strand")
chr<-gloci[rownames(gloci),]$chr
gloci$width<-with(gloci,end-start)
startpoint<-gloci[rownames(gloci),]$start-genefold*gloci[rownames(gloci),]$width
endpoint<-gloci[rownames(gloci),]$end+genefold*gloci[rownames(gloci),]$width

#下面将scale等track写入tracklist
tracklist<-list()
#写入chromosome
itrack <- IdeogramTrack(genome = "hg38", chromosome = chr,outline=T)
tracklist[["itrack"]]<-itrack

#写入比例尺
scalebar <- GenomeAxisTrack(scale=0.25,col="black",fontcolor="black",name="Scale",labelPos="above",showTitle=TRUE)
tracklist[["scalebar"]]<-scalebar

#写入基因组位置
axisTrack <- GenomeAxisTrack(labelPos="above",col="black",fontcolor="black",name=paste(chr,":",sep=""),exponent=0,showTitle=TRUE)
tracklist[["axisTrack"]]<-axisTrack

#写入bigwig
#配色
colpal<-rep(brewer.pal(12,"Paired"),20)
coldf<-data.frame(col=colpal[1:nrow(bwInfo)],row.names = rownames(bwInfo),stringsAsFactors = F)

for(index in rownames(bwInfo)){
  bgFile<-file.path("J:\\TCGA-ATAC-seq_bigwig\\GSE139099",paste(index,".bw",sep=""))
  tracklist[[index]]<-DataTrack(range = bgFile,genome="hg38",type="histogram",
                                name=chartr("_","\n",bwInfo[index,]),
                                col.histogram=coldf[index,])#每个track颜色不同才好看
}

#写入基因结构
tracklist[["grt"]]<-grt

#输出pdf文件
pdf("loci_CLEC5A.pdf",height=12,width=10)
plotTracks(tracklist, from = startpoint, to = endpoint,
           chromosome=chr,background.panel = "white", background.title = "white",
           col.title="black",col.axis="black",ylim=c(0,150),
           rot.title=0,cex.title=0.9,margin=38,title.width=1.5,collapseTranscripts = "longest")
#collapseTranscripts = "longest")#同一个基因的多个transcript压缩成最长的一个
dev.off()

##############
gloci<-read.table("loci_SNAI1.bed",header=F,as.is=T)
head(gloci)

#可调整的参数
genefold<-as.numeric("0.5")#放大、缩小展示的范围

# 展示的基因组范围
colnames(gloci)<-c("chr","start","end","strand")
chr<-gloci[rownames(gloci),]$chr
gloci$width<-with(gloci,end-start)
startpoint<-gloci[rownames(gloci),]$start-genefold*gloci[rownames(gloci),]$width
endpoint<-gloci[rownames(gloci),]$end+genefold*gloci[rownames(gloci),]$width

#下面将scale等track写入tracklist
tracklist<-list()
#写入chromosome
itrack <- IdeogramTrack(genome = "hg38", chromosome = chr,outline=T)
tracklist[["itrack"]]<-itrack

#写入比例尺
scalebar <- GenomeAxisTrack(scale=0.25,col="black",fontcolor="black",name="Scale",labelPos="above",showTitle=TRUE)
tracklist[["scalebar"]]<-scalebar

#写入基因组位置
axisTrack <- GenomeAxisTrack(labelPos="above",col="black",fontcolor="black",name=paste(chr,":",sep=""),exponent=0,showTitle=TRUE)
tracklist[["axisTrack"]]<-axisTrack

#写入bigwig
#配色
colpal<-rep(brewer.pal(12,"Paired"),20)
coldf<-data.frame(col=colpal[1:nrow(bwInfo)],row.names = rownames(bwInfo),stringsAsFactors = F)

for(index in rownames(bwInfo)){
  bgFile<-file.path("J:\\TCGA-ATAC-seq_bigwig\\GSE139099",paste(index,".bw",sep=""))
  tracklist[[index]]<-DataTrack(range = bgFile,genome="hg38",type="histogram",
                                name=chartr("_","\n",bwInfo[index,]),
                                col.histogram=coldf[index,])#每个track颜色不同才好看
}

#写入基因结构
tracklist[["grt"]]<-grt

#输出pdf文件
pdf("loci_SNAI1.pdf",height=12,width=10)
plotTracks(tracklist, from = startpoint, to = endpoint,
           chromosome=chr,background.panel = "white", background.title = "white",
           col.title="black",col.axis="black",ylim=c(0,150),
           rot.title=0,cex.title=0.9,margin=38,title.width=1.5,collapseTranscripts = "longest")
#collapseTranscripts = "longest")#同一个基因的多个transcript压缩成最长的一个
dev.off()

##############
gloci<-read.table("loci_IGFBP4.bed",header=F,as.is=T)
head(gloci)

#可调整的参数
genefold<-as.numeric("0.5")#放大、缩小展示的范围

# 展示的基因组范围
colnames(gloci)<-c("chr","start","end","strand")
chr<-gloci[rownames(gloci),]$chr
gloci$width<-with(gloci,end-start)
startpoint<-gloci[rownames(gloci),]$start-genefold*gloci[rownames(gloci),]$width
endpoint<-gloci[rownames(gloci),]$end+genefold*gloci[rownames(gloci),]$width

#下面将scale等track写入tracklist
tracklist<-list()
#写入chromosome
itrack <- IdeogramTrack(genome = "hg38", chromosome = chr,outline=T)
tracklist[["itrack"]]<-itrack

#写入比例尺
scalebar <- GenomeAxisTrack(scale=0.25,col="black",fontcolor="black",name="Scale",labelPos="above",showTitle=TRUE)
tracklist[["scalebar"]]<-scalebar

#写入基因组位置
axisTrack <- GenomeAxisTrack(labelPos="above",col="black",fontcolor="black",name=paste(chr,":",sep=""),exponent=0,showTitle=TRUE)
tracklist[["axisTrack"]]<-axisTrack

#写入bigwig
#配色
colpal<-rep(brewer.pal(12,"Paired"),20)
coldf<-data.frame(col=colpal[1:nrow(bwInfo)],row.names = rownames(bwInfo),stringsAsFactors = F)

for(index in rownames(bwInfo)){
  bgFile<-file.path("J:\\TCGA-ATAC-seq_bigwig\\GSE139099",paste(index,".bw",sep=""))
  tracklist[[index]]<-DataTrack(range = bgFile,genome="hg38",type="histogram",
                                name=chartr("_","\n",bwInfo[index,]),
                                col.histogram=coldf[index,])#每个track颜色不同才好看
}

#写入基因结构
tracklist[["grt"]]<-grt

#输出pdf文件
pdf("loci_IGFBP4.pdf",height=12,width=10)
plotTracks(tracklist, from = startpoint, to = endpoint,
           chromosome=chr,background.panel = "white", background.title = "white",
           col.title="black",col.axis="black",ylim=c(0,150),
           rot.title=0,cex.title=0.9,margin=38,title.width=1.5,collapseTranscripts = "longest")
#collapseTranscripts = "longest")#同一个基因的多个transcript压缩成最长的一个
dev.off()
