# Supplementary material for: Single-cell RNA sequencing and multi-omics analysis of prognosis-related staging in papillary thyroid cancer
Source: Cancer Immunol Immunother. 2025 Jul 12;74(8):267. doi: 10.1007/s00262-025-04101-4 (PMC12255609; doi:10.1007/s00262-025-04101-4)
Supplement: Supplementary file 2 — Supplementary file2 (ZIP 46990 KB) [file 262_2025_4101_MOESM2_ESM.zip]

Archive with 9 entries (8 files):
- New folder2/
- New folder2/Figure S1.jpg
- New folder2/Figure S2.jpg
- New folder2/Figure S3.jpg
- New folder2/Figure S4.jpg
- New folder2/Figure S5.jpg
- New folder2/Figure S6.jpg
- New folder2/Figure S7.jpg
- New folder2/Figure S8.jpg
