# Supplementary material for: Single-cell RNA sequencing and multi-omics analysis of prognosis-related staging in papillary thyroid cancer
Source: Cancer Immunol Immunother. 2025 Jul 12;74(8):267. doi: 10.1007/s00262-025-04101-4 (PMC12255609; doi:10.1007/s00262-025-04101-4)
Supplement: Supplementary file 3 — Supplementary file3 (ZIP 77 KB) [file 262_2025_4101_MOESM3_ESM.zip]

Archive with 10 entries (10 files):
- Table S1.docx
- __MACOSX/._Table S1.docx
- Table S2.xlsx
- __MACOSX/._Table S2.xlsx
- Table S3.xlsx
- __MACOSX/._Table S3.xlsx
- Table S4.docx
- __MACOSX/._Table S4.docx
- Table S5.docx
- __MACOSX/._Table S5.docx
