# Supplementary material for: Single-cell RNA sequencing and multi-omics analysis of prognosis-related staging in papillary thyroid cancer
Source: Cancer Immunol Immunother. 2025 Jul 12;74(8):267. doi: 10.1007/s00262-025-04101-4 (PMC12255609; doi:10.1007/s00262-025-04101-4)
Supplement: Supplementary file 3 — Supplementary file3 (ZIP 77 KB) [file 262_2025_4101_MOESM3_ESM.zip › Table S3.xlsx]

## Sheet: Sheet1
	Cluster	Patient ID	Age	Gender	Diagnosis	Multiple	Size	Lymph node metastasis rate	Thyrioditis	Thyroid nodules	KRAS mutations	NRAS mutations	BRAF mutations	TERT mutations	Recurrent	CK19	TPO	HBME-1	CD56	Ki67	P53	TTF-1	TG
1	Low Risk	P1	49	Female	PTC	Yes	2	0.33	No	No	No	No	Yes	No	No	Positive	Negative	Positive	Negative	3%	1+
7	Low Risk	P7	35	Male	PTC	No	0.47	0	No	No	No	No	Yes	No	No	Positive	Negative	Positive	Negative	3%			Positive
8	High Risk	P8	50	Female	PTC	No	1.52	1	Yes	No	No	No	No	No	Yes	Positive	Negative	Positive	Positive	0.1			Positive
9	High Risk	P9	65	Male	PTC	Yes	0.92	0.4	No	No	No	No	Yes	No	Yes	Positive	Negative		Negative
11	High Risk	P11	40	Female	PTC	No	8.2	0.156	No	No	No	No	Yes	No	Yes	Positive	Negative	Positive	Negative	2%	2+		Positive
12	Low Risk	P12	33	Female	PTC	Yes	0.28	0.526	Yes	No	No	No	Yes	No	No	Positive	Negative	Positive	Negative	0.05		Positive
16	High Risk	P16	60	Male	PTC	No	1.97	1	No	Yes	No	No	Yes	Yes	No	Positive	Negative	Positive	Negative				Positive
19	Low Risk	P19	43	Male	PTC	No	1.37	0.167	No	Yes	No	No	No	No	Yes	Positive	Negative	Positive	Negative	0.02
21	Low Risk	P21	55	Female	PTC	Yes	5.3	1	Yes	Yes	No	No	Yes	No	No	Positive	Negative	Positive	Negative	0.05
23	Low Risk	P23	35	Female	PTC	Yes	2.2	0	Yes	Yes	No	No	Yes	No	No	Positive	Positive	Negative	Positive	1%
24	High Risk	P24	68	Female	PTC	Yes	9	0.75	No	Yes	No	No	Yes	No	Yes	Positive	Negative	Positive	Negative	0.02		Positive
25	High Risk	P25	32	Female	PTC	Yes	4.2	0.857	Yes	No	No	No	No	No	Yes	Positive	Negative	Positive	Negative	0.05			Positive
26	High Risk	P26	65	Female	PTC	Yes	1.11	0	Yes	No	No	No	Yes	No	No	Positive	Negative	Positive	Negative	0.05
27	High Risk	P27	42	Male	PTC	No	3.77	0.75	No	No	No	No	No	No	Yes	Positive	Negative	Positive	Negative	0.05
28	Low Risk	P28	28	Female	PTC	No	0.75	0.444	Yes	Yes	No	No	Yes	No	No	Positive	Negative	Positive	Negative	0.02	-		Negative
29	Low Risk	P29	42	Male	PTC	No	1.17	1	Yes	No	No	No	Yes	No	Yes	Positive	Negative	Positive	Negative	3%		Negative
30	High Risk	P30	68	Female	PTC	No	5.7	0	No	Yes	No	No	Yes	No	Yes	Positive	Negative	Positive	Negative	3%	-	Positive
31	High Risk	P31	56	Female	PTC	Yes	0.21	0	Yes	Yes	No	No	Yes	No	No	Positive	Negative	Positive	Negative	0.05
33	High Risk	P33	60	Female	PTC	No	0.27	0	No	Yes	No	No	Yes	No	No	Positive	Negative	Negative	Negative	0.02		Positive	Positive
35	Low Risk	P35	37	Male	PTC	No	1.44	1	No	Yes	No	No	No	No	No	Positive	Negative	Positive	Negative	3%		Positive	Positive
36	Low Risk	P36	35	Female	PTC	No	3.01	0.5	Yes	Yes	No	No	Yes	No	No	Positive	Negative	Positive	Negative	0.05		Positive	Positive
37	High Risk	P37	45	Male	PTC	No	0.28	0.25	No	Yes	No	No	Yes	No	Yes	Positive	Negative	Positive	Negative	3%		Positive	Positive
38	High Risk	P38	36	Female	PTC	No	7.5	0.294	Yes	Yes	No	No	Yes	No	Yes	Positive	Negative	Positive	Negative	3%		Positive
39	Low Risk	P39	52	Male	PTC	Yes	1.2	0.2	Yes	No	No	No	Yes	No	No	Positive	Negative	Positive	Negative	0.05
41	Low Risk	P41	59	Male	PTC	No	2.2	1	No	No	No	No	Yes	No	No	Positive	Negative	Positive	Negative	0.04
42	High Risk	P42	57	Male	PTC	No	0.7	1	No	No	No	No	Yes	No	Yes	Positive	Negative	Positive	Negative	0.02			Positive
44	High Risk	P44	48	Female	PTC	Yes	1.77	0.25	No	No	No	No	Yes	No	No	Positive	Negative	Positive	Negative	0.01			Positive
45	Low Risk	P45	29	Female	PTC	No	0.7	0	No	No	No	No	Yes	No	No	Positive	Negative			0.05	1+	Positive	Positive
47	Low Risk	P47	63	Female	PTC	No	0.7	0.75	No	No	No	No	Yes	Yes	No	Positive	Negative			0.05	2+	Positive	Positive
50	Low Risk	P50	71	Female	PTC	No	0.7	0.428	No	No	No	No	Yes	No	No	Positive	Negative			0.02	1+	Positive	Positive
51	High Risk	P51	39	Male	PTC	Yes	1.77	0	No	Yes	No	No	Yes	No	Yes	Positive	Negative	Positive	Negative	0.05
53	Low Risk	P53	47	Female	PTC	No	0.7	0	No	Yes	No	No	Yes	No	Yes	Positive	Negative	Positive	Negative	0.01			Positive
54	Low Risk	P54	34	Male	PTC	No	0.9	0	Yes	No	No	No	Yes	No	No	Positive	Negative	Positive	Negative	0.03			Positive
56	Low Risk	P56	39	Male	PTC	Yes	1.57	0.5	No	Yes	No	No	Yes	No	No	Positive	Negative	Positive	Negative	0.01			Positive
58	High Risk	P58	59	Male	PTC	No	0.38	0.75	No	Yes	No	No	Yes	No	Yes	Positive	Negative	Positive	Negative	0.01			Positive
61	High Risk	P61	48	Male	PTC	Yes	1.77	1	No	Yes	No	No	Yes	No	Yes	Positive	Negative	Positive	Negative	0.01			Positive
62	High Risk	P62	28	Female	PTC	No	1.92	0.6	Yes	No	No	No	Yes	No	No	Positive	Negative		Negative	0.05	1+
63	Low Risk	P63	41	Male	PTC	Yes	3.8	0.556	No	Yes	No	No	Yes	No	No	Positive	Negative		Negative	0.02			Positive
65	Low Risk	P65	32	Female	PTC	Yes	0.44	0.143	No	No	No	No	Yes	No	No	Positive	Negative	Positive	Negative	0.02		Positive
67	Low Risk	P67	30	Male	PTC	No	2.1	0.33	Yes	Yes	No	No	Yes	No	No	Positive	Negative	Positive	Negative	0.02			Positive
69	Low Risk	P69	52	Male	PTC	Yes	1.54	0.333	No	No	No	No	Yes	No	No	Positive	Negative		Negative	0.03
70	High Risk	P70	55	Female	PTC	No	1.8	0.75	No	Yes	No	No	Yes	No	No	Positive	Negative	Negative	Negative	0.05
71	Low Risk	P71	35	Female	PTC	Yes	0.21	0.285	Yes	Yes	No	No	Yes	No	Yes	Positive	Negative	Positive	Negative	0.07			Positive
72	High Risk	P72	36	Female	PTC	No	6.37	0.64	Yes	Yes	No	No	Yes	No	No	Positive	Negative	Positive	Negative	0.03
73	High Risk	P73	63	Female	PTC	No	0.86	0.75	No	Yes	No	No	Yes	No	Yes	Positive	Negative	Positive	Negative	0.05
74	High Risk	P74	36	Female	PTC	Yes	0.72	0.54	No	Yes	No	No	Yes	No	Yes	Positive	Negative	Positive	Negative	0.05
75	High Risk	P75	49	Female	PTC	No	5.57	0.4	No	No	No	No	Yes	No	No	Positive	Negative	Positive	Negative	0.03			Positive
76	High Risk	P76	72	Female	PTC	No	1.5	0	Yes	Yes	No	No	Yes	No	No	Positive	Positive	Negative	Positive	0.02
2		P2	48	Male	PTC	No	7.5	1	No	Yes	No	No	Yes	No	No	Positive	Positive	Positive	Negative	2%			Positive
3		P3	25	Female	PTC	No	1.8	1	No	No	No	No	No	No	Yes	Positive	Negative	Negative	Negative	5%
4		P4	29	Male	PTC	No	5.94	0.25	No	Yes	No	No	Yes	No	No	Positive	Negative	Positive	Negative	1%
5		P5	49	Female	PTC	Yes	1.5	0	Yes	Yes	No	No	Yes	No	No	Positive	Negative	Positive	Negative	1%
6		P6	28	Female	PTC	Yes	1.27	0.125	No	No	No	No	Yes	No	No	Positive	Negative		Positive
10		P10	58	Female	PTC	No	0.9	0	No	No	No	No	Yes	No	Yes	Positive	Negative			3%	1+		Positive
13		P13	72	Female	PTC	Yes	0.9	0	No	No	No	No	No	No	No	Positive	Negative	Positive	Negative	0.05
14		P14	49	Female	PTC	No	3.3	0	Yes	No	No	No	Yes	No	No	Positive	Negative	Positive	Negative	0.02
15		P15	38	Female	PTC	No	0.72	0	No	No	No	No	Yes	No	No	Positive	Negative	Positive	Negative	0.02		Positive
17		P17	53	Female	PTC	No	0.11	0	No	Yes	No	No	Yes	No	Yes	Positive	Negative	Positive	Negative	0.1			Positive
18		P18	20	Female	PTC	No	3.3	0.5	No	Yes	No	No	Yes	No	Yes	Positive	Negative	Positive	Negative	3%		Positive	Positive
20		P20	38	Male	PTC	No	1.77	0.5	No	Yes	No	No	Yes	No	No	Positive	Negative	Positive	Negative	0.01			Positive
22		P22	33	Female	PTC	No	2.04	0.25	No	No	No	No	No	No	No	Positive	Negative		Positive	0.05	2+
32		P32	34	Female	PTC	No	1.5	0.8	No	Yes	No	No	No	No	No	Positive	Negative	Positive	Negative	0.05	1+
34		P34	28	Female	PTC	No	12	0.25	No	Yes	No	No	Yes	No	No	Positive	Negative	Negative	Negative	0.08		Positive	Positive
40		P40	44	Male	PTC	Yes	4.05	0	No	No	Yes	No	No	No	No	Positive	Negative	Positive	Negative	0.05
43		P43	29	Female	PTC	No	1.77	0	No	No	No	No	Yes	No	No	Positive	Negative	Positive	Negative	0.02			Positive
46		P46	25	Female	PTC	No	0.18	0	No	No	No	No	No	No	No	Positive	Negative			0.01	1+	Positive	Positive
48		P48	45	Female	PTC	No	0.18	0	No	No	No	No	Yes	No	No	Positive	Negative			0.01	1+	Positive	Positive
49		P49	55	Female	PTC	No	17.1	0.27	No	No	No	No	Yes	No	Yes	Positive	Negative			0.08	3+	Positive	Positive
52		P52	33	Male	PTC	No	3.32	0.6	No	No	No	No	Yes	No	Yes	Positive	Negative		Negative
55		P55	59	Female	PTC	Yes	0.96	0.67	No	Yes	No	No	Yes	No	No	Positive	Negative	Positive	Negative	0.02		Positive
57		P57	48	Male	PTC	Yes	0.7	1	No	No	No	No	Yes	No	No	Positive	Negative	Negative	Negative	2%
59		P59	29	Female	PTC	No	0.7	0.857	No	Yes	No	No	Yes	No	Yes	Positive	Negative	Positive	Positive	0.05			Positive
60		P60	39	Male	PTC	No	2.4	0.6	No	Yes	No	No	Yes	No	No	Positive	Negative	Positive	Positive	0.01			Positive
64		P64	37	Female	PTC	No	1.77	0.429	No	No	No	No	No	No	No	Positive	Negative			7%	2+		Positive
66		P66	69	Female	PTC	No	0.18	0.111	Yes	No	No	No	Yes	No	No	Positive	Negative	Positive
68		P68	52	Female	PTC	No	1.5	1	No	Yes	No	No	Yes	No	No	Positive	Negative	Positive	Negative	0.02	-	Positive
